# Supplementary material for: Skeletal muscle PGC-1α1 reroutes kynurenine metabolism to increase energy efficiency and fatigue-resistance
Source: Nat Commun. 2019 Jun 24;10:2767. doi: 10.1038/s41467-019-10712-0 (PMC6591322; doi:10.1038/s41467-019-10712-0)
Supplement: Supplementary file 2 — Supplementary Data 1 [file 41467_2019_10712_MOESM2_ESM.xlsx]

## Sheet: Tg_vs_WT.xls
Supplementary Table 2. mck-PGC-1a1 transcriptomics
Probe	GeneID	Symbol	Description	Fold-change	logFC	AveExpr	t	P.Value	adj.P.Val	B	log p value (-)
1460336_at	19017	Ppargc1a	peroxisome proliferative activated receptor, gamma, coactivator 1 alpha (Ppargc1a)	7.21277	2.85055	8.8427	22.5286	2.75136e-08	0.000123233	9.39018	25.1153
1455227_at	320024	Aadacl1	arylacetamide deacetylase-like 1 (Aadacl1)	4.76859	2.25356	8.08364	22.1721	3.10433e-08	0.000123233	9.30132	24.9411
1438512_at				4.46266	2.1579	6.9867	14.1159	9.1842e-07	0.000537189	6.45814	20.0543
1455531_at	213006	Mfsd4	major facilitator superfamily domain containing 4 (Mfsd4)	4.05022	2.018	6.57844	22.0007	3.292e-08	0.000123233	9.25776	24.8565
1432181_s_at	100126824		SCO cytochrome oxidase deficient homolog 2 (yeast)	4.01046	2.00377	7.29877	23.3189	2.11911e-08	0.000123233	9.57906	25.492
1451353_at	107769	Tm6sf1	transmembrane 6 superfamily member 1 (Tm6sf1)	3.77306	1.91574	8.43002	18.7463	1.10161e-07	0.000239545	8.31297	23.1139
1424443_at	107769	Tm6sf1	transmembrane 6 superfamily member 1 (Tm6sf1)	3.68823	1.88293	7.70813	15.8376	3.89995e-07	0.00040553	7.23406	21.29
1436021_at	213006	Mfsd4	major facilitator superfamily domain containing 4 (Mfsd4)	3.60313	1.84925	5.85971	15.025	5.77577e-07	0.000470725	6.88243	20.7235
1455506_at	384071	Slc25a34	solute carrier family 25, member 34 (Slc25a34)	3.37753	1.75597	7.14848	13.3671	1.37495e-06	0.000592047	6.08165	19.4722
1441915_s_at	66968	2310076L09Rik	RIKEN cDNA 2310076L09 gene (2310076L09Rik)	3.35175	1.74492	7.63591	19.2355	9.07421e-08	0.000239545	8.47066	23.3937
1443904_at				3.2945	1.72006	7.15885	8.43377	3.82309e-05	0.00214885	2.78025	14.6749
1428536_at	66733	Kcng4	potassium voltage-gated channel, subfamily G, member 4 (Kcng4)	3.24463	1.69805	8.36505	12.066	2.92104e-06	0.000748947	5.36201	18.3851
1424076_at	66569	Gdpd1	glycerophosphodiester phosphodiesterase domain containing 1 (Gdpd1)	3.21261	1.68375	6.14504	10.1151	1.05148e-05	0.00116453	4.09675	16.5372
1435115_at	384061	Fndc5	fibronectin type III domain containing 5 (Fndc5)	3.18296	1.67037	8.8845	11.5928	3.91407e-06	0.000791015	5.07724	17.9629
1416940_at	105675	Ppif	peptidylprolyl isomerase F (cyclophilin F) (Ppif)	3.1608	1.66029	8.86152	19.5864	7.91869e-08	0.000239545	8.58009	23.5902
1424729_at	246747	BC054059	cDNA sequence BC054059 (BC054059)	3.10789	1.63594	6.17891	9.25128	1.99057e-05	0.0015879	3.45021	15.6165
1453552_at				2.97281	1.57183	7.09422	17.2392	2.06758e-07	0.000297684	7.78627	22.2056
1451803_a_at	22340	Vegfb	vascular endothelial growth factor B (Vegfb)	2.96486	1.56796	9.34206	15.8848	3.81421e-07	0.00040553	7.25375	21.3221
1453135_at	384061	Fndc5	fibronectin type III domain containing 5 (Fndc5)	2.94911	1.56028	8.07452	11.9579	3.12014e-06	0.000753221	5.29809	18.29
1448752_at	12349	Car2	carbonic anhydrase 2 (Car2)	2.93254	1.55215	8.76747	11.2575	4.84769e-06	0.000853874	4.86736	17.6543
1436926_at	26380	Esrrb	estrogen related receptor, beta (Esrrb)	2.89466	1.53339	6.49893	8.74669	2.96011e-05	0.00192589	3.04383	15.044
1448786_at	66857;100045163	1100001H23Rik;	RIKEN cDNA 1100001H23 gene (1100001H23Rik);similar to RIKEN cDNA 1100001H23 gene	2.8864	1.52927	8.93633	18.6356	1.15184e-07	0.000239545	8.2764	23.0496
1447891_at				2.87707	1.5246	8.70231	5.46361	0.000691245	0.0088408	-0.259528	10.4985
1424223_at	67900	1700020C11Rik	RIKEN cDNA 1700020C11 gene (1700020C11Rik)	2.84059	1.50619	9.74131	16.4487	2.93865e-07	0.000392877	7.48287	21.6983
1436622_at				2.80803	1.48956	7.29832	12.3879	2.40813e-06	0.000730365	5.54835	18.6637
1452005_at	235339	Dlat	dihydrolipoamide S-acetyltransferase (E2 component of pyruvate dehydrogenase complex) (Dlat)	2.7713	1.47056	9.72279	17.3201	1.9962e-07	0.000297684	7.81624	22.2562
1444790_at	66255	1810005K13Rik	RIKEN cDNA 1810005K13 gene (1810005K13Rik)	2.73625	1.4522	6.26906	12.3227	2.50324e-06	0.00073208	5.51107	18.6078
1438955_x_at	105675	Ppif	peptidylprolyl isomerase F (cyclophilin F) (Ppif)	2.69884	1.43234	9.23901	14.749	6.63027e-07	0.000470725	6.7572	20.5244
1424937_at	66968	2310076L09Rik	RIKEN cDNA 2310076L09 gene (2310076L09Rik)	2.67846	1.4214	7.57564	13.28	1.44296e-06	0.000592047	6.03617	19.4025
1436644_x_at				2.58778	1.37172	7.93546	14.7175	6.73653e-07	0.000470725	6.74272	20.5015
1431893_a_at	56075	Pdss1	prenyl (solanesyl) diphosphate synthase, subunit 1 (Pdss1)	2.53507	1.34202	6.9042	13.265	1.45505e-06	0.000592047	6.0283	19.3905
1418219_at	16168	Il15	interleukin 15 (Il15)	2.47207	1.30572	6.22042	14.3057	8.31777e-07	0.000509842	6.54957	20.1973
1448740_at	57785	Rangrf	RAN guanine nucleotide release factor (Rangrf)	2.44782	1.2915	9.6398	13.8433	1.06126e-06	0.000592047	6.32402	19.8458
1428146_s_at	52538	Acaa2	acetyl-Coenzyme A acyltransferase 2 (mitochondrial 3-oxoacyl-Coenzyme A thiolase) (Acaa2)	2.42131	1.27579	10.6221	13.1161	1.58143e-06	0.000605809	5.9496	19.2703
1460194_at	16922	Phyh	phytanoyl-CoA hydroxylase (Phyh)	2.41383	1.27132	10.4261	11.9068	3.21941e-06	0.000753221	5.26767	18.2448
1422529_s_at	12373	Casq2	calsequestrin 2 (Casq2)	2.39716	1.26133	8.6666	8.29253	4.30216e-05	0.0022898	2.65822	14.5046
1424433_at	76467	Msrb2	methionine sulfoxide reductase B2 (Msrb2)	2.39628	1.2608	8.06153	15.0157	5.80252e-07	0.000470725	6.87825	20.7168
1417716_at	14719	Got2	glutamate oxaloacetate transaminase 2, mitochondrial (Got2)	2.35627	1.23651	9.79574	10.6943	7.03629e-06	0.000963945	4.4986	17.1168
1429213_at	76947	2310030N02Rik	RIKEN cDNA 2310030N02 gene (2310030N02Rik)	2.34973	1.23249	8.4431	13.7585	1.11064e-06	0.000592047	6.28165	19.7802
1424184_at	11370	Acadvl	acyl-Coenzyme A dehydrogenase, very long chain (Acadvl)	2.34145	1.2274	11.3257	13.3942	1.35451e-06	0.000592047	6.09574	19.4938
1423109_s_at	57279	Slc25a20	solute carrier family 25 (mitochondrial carnitine/acylcarnitine translocase), member 20 (Slc25a20)	2.33744	1.22493	9.02054	10.9228	6.03669e-06	0.000910013	4.65073	17.3378
1417273_at	27273	Pdk4	pyruvate dehydrogenase kinase, isoenzyme 4 (Pdk4)	2.33693	1.22461	10.2204	4.35313	0.00268963	0.0185832	-1.69967	8.53838
1425753_a_at	22256	Ung	uracil DNA glycosylase (Ung)	2.27424	1.18538	7.17486	8.77718	2.88842e-05	0.00191711	3.06903	15.0794
1423405_at	110595	Timp4	tissue inhibitor of metalloproteinase 4 (Timp4)	2.26603	1.18017	8.26566	8.96163	2.49402e-05	0.00177867	3.21968	15.2912
1417212_at	68241	9530058B02Rik	RIKEN cDNA 9530058B02 gene (9530058B02Rik)	2.25628	1.17395	9.43673	13.277	1.44536e-06	0.000592047	6.0346	19.4001
1450970_at	14718;100047762	Got1	glutamate oxaloacetate transaminase 1, soluble (Got1);similar to Aspartate aminotransferase, cytoplasmic (Transaminase A) (Glutamate oxaloacetate transaminase 1)	2.2257	1.15426	11.6507	10.5921	7.54233e-06	0.000987201	4.42943	17.0166
1448337_at	56046	Uqcc	ubiquinol-cytochrome c reductase complex chaperone, CBP3 homolog (yeast) (Uqcc)	2.22369	1.15295	9.5388	13.111	1.58597e-06	0.000605809	5.94689	19.2662
1416381_a_at	54683	Prdx5	peroxiredoxin 5 (Prdx5)	2.22342	1.15278	10.3228	14.2767	8.44425e-07	0.000509842	6.53568	20.1755
1452823_at	76263	Gstk1	glutathione S-transferase kappa 1 (Gstk1)	2.21552	1.14765	9.22568	10.284	9.33372e-06	0.00110459	4.21638	16.7091
1424110_a_at	18102;100046344	Nme1	non-metastatic cells 1, protein (NM23A) expressed in (Nme1);similar to Nucleoside diphosphate kinase A (NDK A) (NDP kinase A) (Tumor metastatic process-associated protein) (Metastasis inhibition factor NM23) (NDPK-A) (nm23-M1)	2.20835	1.14297	8.52534	13.5169	1.26622e-06	0.000592047	6.15905	19.591
1453065_at				2.19742	1.13581	6.68613	13.37	1.37272e-06	0.000592047	6.08318	19.4745
1415910_s_at	109006	Ciapin1	cytokine induced apoptosis inhibitor 1 (Ciapin1)	2.19627	1.13506	7.51975	11.4481	4.28958e-06	0.000827713	4.98753	17.8307
1433837_at	213393	8430408G22Rik	RIKEN cDNA 8430408G22 gene (8430408G22Rik)	2.19514	1.13431	7.17599	3.46038	0.00913624	0.0385069	-2.98606	6.77418
1450884_at				2.19063	1.13135	8.65414	12.4818	2.27813e-06	0.000725848	5.60166	18.7437
1428680_at	74596	Cds1	CDP-diacylglycerol synthase 1 (Cds1)	2.18613	1.12838	5.18526	7.87033	6.18491e-05	0.00273026	2.28163	13.9809
1417290_at	76905	Lrg1	leucine-rich alpha-2-glycoprotein 1 (Lrg1)	2.174	1.12035	8.26969	9.61236	1.51534e-05	0.00137683	3.72768	16.01
1428145_at	52538	Acaa2	acetyl-Coenzyme A acyltransferase 2 (mitochondrial 3-oxoacyl-Coenzyme A thiolase) (Acaa2)	2.16276	1.11287	9.95716	9.25955	1.97798e-05	0.0015879	3.45668	15.6256
1448996_at	19881	Rom1	rod outer segment membrane protein 1 (Rom1)	2.16213	1.11246	5.97281	13.6154	1.2e-06	0.000592047	6.20936	19.6685
1457883_at				2.15085	1.10491	8.16079	9.95911	1.17573e-05	0.00125636	3.98429	16.3761
1431302_a_at	67528	Nudt7	nudix (nucleoside diphosphate linked moiety X)-type motif 7 (Nudt7)	2.14435	1.10054	8.34228	11.5662	3.98012e-06	0.000792511	5.06087	17.9388
1421097_at	13804	Endog	endonuclease G (Endog)	2.13263	1.09263	9.63723	11.7155	3.62426e-06	0.000782062	5.15237	18.0739
1424077_at	66569	Gdpd1	glycerophosphodiester phosphodiesterase domain containing 1 (Gdpd1)	2.12193	1.08538	7.75512	8.32926	4.17145e-05	0.00227052	2.69013	14.5491
1417892_a_at	64384	Sirt3	sirtuin 3 (silent mating type information regulation 2, homolog) 3 (S. cerevisiae) (Sirt3)	2.1186	1.08311	8.70204	12.9084	1.77897e-06	0.000649059	5.83794	19.1005
1455061_a_at				2.10682	1.07507	9.59913	11.6995	3.66062e-06	0.000782062	5.14263	18.0595
1424350_s_at				2.0891	1.06288	7.14607	3.7535	0.00603758	0.0298246	-2.55225	7.37181
1426265_x_at	235339	Dlat	dihydrolipoamide S-acetyltransferase (E2 component of pyruvate dehydrogenase complex) (Dlat)	2.0876	1.06184	10.3362	12.1785	2.72895e-06	0.000733905	5.42779	18.4832
1441943_x_at	109006	Ciapin1	cytokine induced apoptosis inhibitor 1 (Ciapin1)	2.08663	1.06118	7.4267	8.20872	4.61797e-05	0.00235818	2.58489	14.4024
1454976_at	20656	Sod2	superoxide dismutase 2, mitochondrial (Sod2)	2.0786	1.05561	9.4221	10.1178	1.04947e-05	0.00116453	4.09867	16.54
1417316_at	66834	Them2	thioesterase superfamily member 2 (Them2)	2.07679	1.05436	10.7791	11.0261	5.63771e-06	0.00089111	4.71841	17.4365
1448610_a_at	20656	Sod2	superoxide dismutase 2, mitochondrial (Sod2)	2.07236	1.05128	11.1978	10.1652	1.01483e-05	0.00114425	4.13241	16.5884
1438317_a_at	13804	Endog	endonuclease G (Endog)	2.07045	1.04994	9.55316	11.6565	3.76052e-06	0.000782062	5.11635	18.0206
1448987_at	11363	Acadl	acyl-Coenzyme A dehydrogenase, long-chain (Acadl)	2.06448	1.04578	11.2577	12.376	2.42511e-06	0.000730365	5.54158	18.6535
1416772_at	12896	Cpt2	carnitine palmitoyltransferase 2 (Cpt2)	2.05773	1.04105	9.51327	12.4744	2.28803e-06	0.000725848	5.5975	18.7375
1417203_at	66071	Ethe1	ethylmalonic encephalopathy 1 (Ethe1)	2.05505	1.03918	8.03432	11.9485	3.13823e-06	0.000753221	5.29247	18.2816
1426264_at	235339	Dlat	dihydrolipoamide S-acetyltransferase (E2 component of pyruvate dehydrogenase complex) (Dlat)	2.0522	1.03717	10.1993	11.0433	5.57425e-06	0.00089111	4.7296	17.4528
1428614_at				2.04991	1.03556	7.66196	11.2217	4.96149e-06	0.000853874	4.84451	17.6208
1430896_s_at	67528	Nudt7	nudix (nucleoside diphosphate linked moiety X)-type motif 7 (Nudt7)	2.04138	1.02955	7.66642	12.1167	2.83272e-06	0.000736389	5.39172	18.4294
1456542_s_at	76563	Qrsl1	glutaminyl-tRNA synthase (glutamine-hydrolyzing)-like 1 (Qrsl1)	2.04069	1.02906	8.41665	8.558	3.45066e-05	0.00202542	2.88599	14.8228
1423108_at	57279	Slc25a20	solute carrier family 25 (mitochondrial carnitine/acylcarnitine translocase), member 20 (Slc25a20)	2.03885	1.02775	9.68901	11.5341	4.06173e-06	0.000800247	5.04101	17.9095
1455991_at	229905	Ccbl2	cysteine conjugate-beta lyase 2 (Ccbl2)	2.03626	1.02592	7.80607	11.0588	5.51793e-06	0.00089111	4.73964	17.4674
1450725_s_at	23831	Car14	carbonic anhydrase 14 (Car14)	2.03625	1.02591	8.53392	5.20361	0.000935371	0.0104834	-0.58029	10.0622
1456249_x_at				2.03242	1.0232	6.76676	4.16505	0.00344632	0.0214944	-1.96168	8.18073
1429317_at	76563	Qrsl1	glutaminyl-tRNA synthase (glutamine-hydrolyzing)-like 1 (Qrsl1)	2.03156	1.02258	6.93017	8.93899	2.53902e-05	0.00178657	3.20135	15.2654
1460652_at	26379	Esrra	estrogen related receptor, alpha (Esrra)	2.02704	1.01937	8.61623	12.2345	2.63867e-06	0.000733905	5.46028	18.5318
1460565_at	98396	Slc41a1	solute carrier family 41, member 1 (Slc41a1)	2.0261	1.01871	9.46492	11.9246	3.18445e-06	0.000753221	5.27828	18.2605
1422704_at	14933	Gyk	glycerol kinase (Gyk)	2.0208	1.01492	6.28026	7.11797	0.000122976	0.00383816	1.56355	12.9893
1417264_at	52064	Coq5	coenzyme Q5 homolog, methyltransferase (yeast) (Coq5)	2.0206	1.01479	9.63694	12.1895	2.71092e-06	0.000733905	5.4342	18.4928
1451084_at	66841	Etfdh	electron transferring flavoprotein, dehydrogenase (Etfdh)	2.01937	1.01391	10.1429	12.401	2.38943e-06	0.000730365	5.55584	18.6749
1448499_a_at	13850	Ephx2	epoxide hydrolase 2, cytoplasmic (Ephx2)	2.00397	1.00286	8.37271	11.7002	3.6591e-06	0.000782062	5.14303	18.0601
1423492_at	67036	Mrpl45	mitochondrial ribosomal protein L45 (Mrpl45)	2.00204	1.00147	8.78169	8.19137	4.68657e-05	0.00236621	2.56962	14.3811
1435277_x_at				1.99763	0.998286	10.5229	11.6633	3.74457e-06	0.000782062	5.1205	18.0268
1455804_x_at				1.99332	0.99517	9.07941	9.21874	2.04103e-05	0.00159841	3.42467	15.5803
1452962_at	71687	Tmem25	transmembrane protein 25 (Tmem25)	1.98664	0.990331	7.58733	11.0428	5.5764e-06	0.00089111	4.72922	17.4522
1437489_x_at				1.98591	0.989799	9.22677	9.95996	1.17501e-05	0.00125636	3.98491	16.377
1417265_s_at	52064	Coq5	coenzyme Q5 homolog, methyltransferase (yeast) (Coq5)	1.98573	0.989667	8.90084	11.2182	4.97261e-06	0.000853874	4.84231	17.6176
1423710_at	78920	Dlst	dihydrolipoamide S-succinyltransferase (E2 component of 2-oxo-glutarate complex) (Dlst)	1.98503	0.989158	10.5732	10.3859	8.69283e-06	0.00105479	4.28763	16.8117
1427114_at	72795	Ttc19	tetratricopeptide repeat domain 19 (Ttc19)	1.98002	0.985514	8.23507	11.1515	5.19319e-06	0.000875684	4.79952	17.5549
1460192_at				1.97547	0.982197	9.32112	10.379	8.73498e-06	0.00105479	4.28279	16.8048
1424219_at	217038	Mrm1	mitochondrial rRNA methyltransferase 1 homolog (S. cerevisiae) (Mrm1)	1.97288	0.980305	7.10706	11.3184	4.66107e-06	0.000844166	4.90598	17.7109
1427921_s_at	66531	2310061C15Rik	RIKEN cDNA 2310061C15 gene (2310061C15Rik)	1.96866	0.977214	8.44344	9.69048	1.43016e-05	0.00135517	3.78632	16.0935
1423908_at	225887	Ndufs8	NADH dehydrogenase (ubiquinone) Fe-S protein 8 (Ndufs8)	1.96773	0.976533	10.8532	9.91722	1.21183e-05	0.00127426	3.95379	16.3325
1428143_a_at	66853	Pnpla2	patatin-like phospholipase domain containing 2 (Pnpla2)	1.96616	0.975381	10.2146	8.80347	2.82815e-05	0.00190253	3.09069	15.1098
1438266_at				1.95791	0.969313	6.93145	9.07072	2.28934e-05	0.00169366	3.30735	15.4147
1439675_at	19013	Ppara	peroxisome proliferator activated receptor alpha (Ppara)	1.95601	0.967911	6.89036	4.93108	0.0012973	0.0122264	-0.92723	9.59027
1455282_x_at				1.95346	0.966029	9.1019	10.3901	8.66761e-06	0.00105479	4.29054	16.8159
1423907_a_at	225887	Ndufs8	NADH dehydrogenase (ubiquinone) Fe-S protein 8 (Ndufs8)	1.95289	0.965607	11.5725	11.1336	5.25405e-06	0.000878036	4.78803	17.5381
1451127_at	232023	AW146242	expressed sequence AW146242 (AW146242)	1.95283	0.965569	6.26667	6.0161	0.000374446	0.00655614	0.389903	11.383
1436138_at	72795	Ttc19	tetratricopeptide repeat domain 19 (Ttc19)	1.95157	0.964632	6.45868	7.00595	0.00013688	0.00402422	1.45112	12.8348
1426856_at	72479	Hsdl2	hydroxysteroid dehydrogenase like 2 (Hsdl2)	1.95129	0.964432	8.37147	11.7403	3.56864e-06	0.000782062	5.16745	18.0962
1448140_at	109006	Ciapin1	cytokine induced apoptosis inhibitor 1 (Ciapin1)	1.94827	0.962191	6.27936	9.04785	2.33063e-05	0.00171742	3.28906	15.3889
1424126_at	11655	Alas1	aminolevulinic acid synthase 1 (Alas1)	1.94268	0.958047	10.0751	9.59107	1.53953e-05	0.00139205	3.71162	15.9871
1452626_a_at	69064	1810014F10Rik	RIKEN cDNA 1810014F10 gene (1810014F10Rik)	1.94257	0.957965	7.8018	11.2233	4.95629e-06	0.000853874	4.84555	17.6223
1439185_x_at	228607	D430028G21Rik	RIKEN cDNA D430028G21 gene (D430028G21Rik)	1.94027	0.956254	7.82134	7.28805	0.000104775	0.00356558	1.73143	13.2204
1433545_s_at	102632	Acad11	acyl-Coenzyme A dehydrogenase family, member 11 (Acad11)	1.93563	0.952804	8.79339	11.8615	3.31055e-06	0.000755653	5.24054	18.2045
1428519_at	66497	2610528E23Rik	RIKEN cDNA 2610528E23 gene (2610528E23Rik)	1.93522	0.952499	8.98005	11.1855	5.0794e-06	0.000864282	4.82137	17.5869
1418318_at	66889	Rnf128	ring finger protein 128 (Rnf128)	1.93472	0.952127	7.85415	11.3928	4.4438e-06	0.000834784	4.95288	17.7798
1416436_a_at	56046	Uqcc	ubiquinol-cytochrome c reductase complex chaperone, CBP3 homolog (yeast) (Uqcc)	1.93466	0.952081	9.41009	9.90277	1.22458e-05	0.00128047	3.94323	16.3174
1424563_at				1.93446	0.951928	7.63176	11.4776	4.20984e-06	0.000820787	5.00593	17.8578
1419814_s_at	20193	S100a1	S100 calcium binding protein A1 (S100a1)	1.92989	0.948521	10.3822	11.4039	4.41219e-06	0.000834784	4.95988	17.7901
1425704_at	192970	BC022224	cDNA sequence BC022224 (BC022224)	1.92809	0.947169	8.19403	10.7133	6.94648e-06	0.000963091	4.51138	17.1353
1448900_at	27883	D16H22S680E	DNA segment, Chr 16, human D22S680E, expressed (D16H22S680E)	1.92529	0.945078	8.51928	8.21331	4.60003e-05	0.00235818	2.58893	14.408
1436841_at	235461	B230380D07Rik	RIKEN cDNA B230380D07 gene (B230380D07Rik)	1.92406	0.944151	8.24534	5.34757	0.000790243	0.00953027	-0.401464	10.3054
1418183_a_at	19157	Pscd1	pleckstrin homology, Sec7 and coiled-coil domains 1 (Pscd1)	1.91876	0.940175	8.43903	8.41832	3.87249e-05	0.0021701	2.76699	14.6564
1449036_at	66889	Rnf128	ring finger protein 128 (Rnf128)	1.91694	0.938802	8.23601	10.606	7.47105e-06	0.000986069	4.43889	17.0303
1436842_at	235461	B230380D07Rik	RIKEN cDNA B230380D07 gene (B230380D07Rik)	1.91576	0.93792	8.15788	3.93537	0.00469807	0.0255844	-2.28844	7.73372
1418658_at	66302	2410005O16Rik	RIKEN cDNA 2410005O16 gene (2410005O16Rik)	1.91484	0.937227	8.38987	10.9877	5.78245e-06	0.00089111	4.69334	17.3999
1444531_at				1.91308	0.935899	8.81973	6.32671	0.000269764	0.00555693	0.736523	11.856
1452341_at	93747	Echs1	enoyl Coenzyme A hydratase, short chain, 1, mitochondrial (Echs1)	1.91276	0.935656	9.88688	7.63371	7.63287e-05	0.00306576	2.06251	13.6774
1417067_s_at	67426	Cabc1	chaperone, ABC1 activity of bc1 complex like (S. pombe) (Cabc1)	1.91112	0.934419	7.74731	5.54508	0.000629926	0.00844579	-0.161044	10.6325
1450111_a_at	66387	Nudt8	nudix (nucleoside diphosphate linked moiety X)-type motif 8 (Nudt8)	1.90891	0.932746	7.95361	10.9809	5.80838e-06	0.00089111	4.68891	17.3934
1417193_at	20656	Sod2	superoxide dismutase 2, mitochondrial (Sod2)	1.90881	0.932676	11.2171	10.1841	1.00131e-05	0.00114122	4.14588	16.6078
1423717_at	56248	Ak3	adenylate kinase 3 (Ak3)	1.90332	0.928521	9.61275	9.67918	1.44214e-05	0.00135517	3.77787	16.0814
1416570_s_at	28030	Gfm1	G elongation factor, mitochondrial 1 (Gfm1)	1.8999	0.925923	9.86611	10.9007	6.12607e-06	0.000910013	4.63617	17.3166
1422908_at	67821	Atp1b4	ATPase, (Na+)/K+ transporting, beta 4 polypeptide (Atp1b4)	1.89909	0.925306	6.73511	4.36021	0.0026649	0.0185213	-1.6899	8.5517
1418715_at	75735	Pank1	pantothenate kinase 1 (Pank1)	1.89879	0.925084	7.32582	11.2192	4.9693e-06	0.000853874	4.84296	17.6185
1453851_a_at	23882	Gadd45g	growth arrest and DNA-damage-inducible 45 gamma (Gadd45g)	1.89596	0.922929	8.44664	3.26508	0.0121182	0.0460636	-3.28022	6.36668
1434934_at	230649	Atpaf1	ATP synthase mitochondrial F1 complex assembly factor 1 (Atpaf1)	1.88901	0.91763	9.01077	9.76623	1.35267e-05	0.00132952	3.84271	16.1738
1428897_at	77032	2610029I01Rik	RIKEN cDNA 2610029I01 gene (2610029I01Rik)	1.88803	0.916878	7.56552	9.24926	1.99367e-05	0.0015879	3.44862	15.6142
1428334_at	14628	Ostm1	osteopetrosis associated transmembrane protein 1 (Ostm1)	1.888	0.916855	8.50287	10.7884	6.60339e-06	0.000943479	4.56172	17.2084
1428352_at	70807	Arrdc2	arrestin domain containing 2 (Arrdc2)	1.88683	0.915962	7.32779	1.95836	0.0874229	0.1778	-5.26892	3.51584
1455283_x_at	225887	Ndufs8	NADH dehydrogenase (ubiquinone) Fe-S protein 8 (Ndufs8)	1.88663	0.915811	11.517	10.1435	1.03049e-05	0.00115496	4.11702	16.5663
1416775_at	66349	Atp5sl	ATP5S-like (Atp5sl)	1.88638	0.915617	7.74762	8.95662	2.5039e-05	0.00177867	3.21563	15.2855
1438338_at				1.88626	0.915527	6.31585	8.56451	3.43227e-05	0.00202542	2.89149	14.8305
1438178_x_at	108888	Atad3a	ATPase family, AAA domain containing 3A (Atad3a)	1.88607	0.915382	8.91026	10.7256	6.88899e-06	0.000962248	4.51964	17.1473
1422966_a_at	22042	Tfrc	transferrin receptor (Tfrc)	1.8826	0.912726	9.31795	7.16567	0.000117539	0.00376065	1.61097	13.0546
1420890_at	15159	Hccs	holocytochrome c synthetase (Hccs)	1.88143	0.911827	9.1568	10.358	8.8633e-06	0.00106343	4.26819	16.7837
1436750_a_at	67041	Oxct1	3-oxoacid CoA transferase 1 (Oxct1)	1.87959	0.91042	9.86316	8.31063	4.2372e-05	0.00228387	2.67396	14.5265
1452597_at	66531	2310061C15Rik	RIKEN cDNA 2310061C15 gene (2310061C15Rik)	1.87936	0.910244	9.61502	9.64905	1.47465e-05	0.00135517	3.75528	16.0493
1417421_at				1.87657	0.908097	9.50621	8.25317	4.44739e-05	0.00232375	2.62387	14.4567
1416349_at	94065	Mrpl34	mitochondrial ribosomal protein L34 (Mrpl34)	1.87404	0.906155	9.35959	10.7314	6.8619e-06	0.000962248	4.52356	17.153
1426586_at	67863	Slc25a11	solute carrier family 25 (mitochondrial carrier oxoglutarate carrier), member 11 (Slc25a11)	1.87395	0.90608	11.296	9.95246	1.18138e-05	0.00125636	3.97946	16.3692
1423159_at	13382	Dld	dihydrolipoamide dehydrogenase (Dld)	1.87091	0.903742	10.678	10.5599	7.71016e-06	0.000995249	4.40748	16.9848
1434008_at				1.86994	0.902995	10.814	7.88528	6.10431e-05	0.00272683	2.29528	13.9998
1436219_at	108654	4933403F05Rik	RIKEN cDNA 4933403F05 gene (4933403F05Rik)	1.86879	0.902106	8.29046	10.1774	1.00604e-05	0.00114122	4.14114	16.6009
1426773_at	67414	Mfn1	mitofusin 1 (Mfn1)	1.86763	0.901208	9.15876	7.28182	0.000105386	0.00357988	1.72533	13.212
1434579_x_at	225887	Ndufs8	NADH dehydrogenase (ubiquinone) Fe-S protein 8 (Ndufs8)	1.86548	0.899549	11.4918	10.1873	9.99094e-06	0.00114122	4.1481	16.6109
1420543_at	246738	ORF28	open reading frame 28 (ORF28)	1.86277	0.897452	8.11789	8.46318	3.73102e-05	0.00210981	2.80541	14.7101
1424349_a_at	226856	Lpgat1	lysophosphatidylglycerol acyltransferase 1 (Lpgat1)	1.8623	0.897083	7.70324	3.28243	0.0118156	0.0453831	-3.25394	6.40317
1435134_at	320024	Aadacl1	arylacetamide deacetylase-like 1 (Aadacl1)	1.85957	0.894967	6.43177	8.87472	2.6718e-05	0.00183853	3.14907	15.1918
1456036_x_at	14873	Gsto1	glutathione S-transferase omega 1 (Gsto1)	1.85786	0.893638	9.3354	6.14645	0.000325846	0.00609616	0.536943	11.5835
1434213_x_at				1.84731	0.885425	10.9572	9.88143	1.24366e-05	0.00128606	3.92761	16.295
1426857_a_at	72479	Hsdl2	hydroxysteroid dehydrogenase like 2 (Hsdl2)	1.84723	0.885365	8.43438	8.88775	2.64425e-05	0.00182629	3.15971	15.2068
1419365_at				1.84357	0.882499	6.63035	5.37532	0.000765219	0.00933677	-0.367339	10.3518
1415802_at	20501	Slc16a1	solute carrier family 16 (monocarboxylic acid transporters), member 1 (Slc16a1)	1.84139	0.880795	9.05537	10.0309	1.11662e-05	0.00120808	4.03626	16.4505
1455700_at	74238	Mterfd3	MTERF domain containing 3 (Mterfd3)	1.84073	0.880279	8.28342	10.4618	8.24796e-06	0.00103609	4.34016	16.8875
1423711_at	69702	Ndufaf1	NADH dehydrogenase (ubiquinone) 1 alpha subcomplex, assembly factor 1 (Ndufaf1)	1.83927	0.879137	9.29345	10.6902	7.05565e-06	0.000963945	4.49586	17.1128
1431028_a_at	75735	Pank1	pantothenate kinase 1 (Pank1)	1.83858	0.878591	7.27182	4.93244	0.00129516	0.0122264	-0.925476	9.59265
1422967_a_at	22042	Tfrc	transferrin receptor (Tfrc)	1.83464	0.875494	7.18094	9.08491	2.26411e-05	0.00169332	3.31869	15.4307
1453377_at	72281	Sh2d4a	SH2 domain containing 4A (Sh2d4a)	1.83453	0.875411	6.82119	10.5465	7.78147e-06	0.000997573	4.3983	16.9715
1416823_a_at	64291	Osbpl1a	oxysterol binding protein-like 1A (Osbpl1a)	1.83425	0.875189	8.11409	6.65484	0.000193141	0.00469483	1.08896	12.3381
1424505_at	433224	EG433224	predicted gene, EG433224 (EG433224)	1.8266	0.869163	7.25682	10.7757	6.66035e-06	0.000944408	4.55319	17.196
1449697_s_at	67414	Mfn1	mitofusin 1 (Mfn1)	1.82024	0.864131	10.4121	7.8404	6.34988e-05	0.00278339	2.25425	13.9429
1423780_at	58875	Hibadh	3-hydroxyisobutyrate dehydrogenase (Hibadh)	1.81844	0.862698	10.1689	9.64971	1.47393e-05	0.00135517	3.75577	16.05
1422557_s_at	17748	Mt1	metallothionein 1 (Mt1)	1.81751	0.861961	8.52784	4.62337	0.00190102	0.0150514	-1.33229	9.03901
1431012_a_at	23986	Peci	peroxisomal delta3, delta2-enoyl-Coenzyme A isomerase (Peci)	1.81716	0.861685	9.55082	10.4323	8.41756e-06	0.00105034	4.31982	16.8582
1434977_at	108654	4933403F05Rik	RIKEN cDNA 4933403F05 gene (4933403F05Rik)	1.81658	0.861224	9.10838	8.66915	3.15157e-05	0.00196171	2.97937	14.9536
1460557_at	338359	Supv3l1	suppressor of var1, 3-like 1 (S. cerevisiae) (Supv3l1)	1.81604	0.860793	7.48986	8.04459	5.31438e-05	0.00252676	2.43926	14.1997
1416647_at	12039	Bckdha	branched chain ketoacid dehydrogenase E1, alpha polypeptide (Bckdha)	1.81586	0.860653	9.05972	9.38257	1.80074e-05	0.00151141	3.55234	15.761
1421425_a_at	53901	Rcan2	regulator of calcineurin 2 (Rcan2)	1.8119	0.857507	9.52583	9.76286	1.35601e-05	0.00132952	3.84021	16.1703
1418838_at				1.81019	0.856142	8.53175	8.72203	3.01954e-05	0.00193095	3.02339	15.0153
1420336_at	66548	Adamtsl5	ADAMTS-like 5 (Adamtsl5)	1.80955	0.855633	6.46779	10.0861	1.07342e-05	0.00118184	4.07597	16.5074
1449004_at	67308	Mrpl46	mitochondrial ribosomal protein L46 (Mrpl46)	1.80803	0.854416	8.17417	9.46981	1.68584e-05	0.00145148	3.61942	15.8562
1441878_s_at	66431	1810049H13Rik	RIKEN cDNA 1810049H13 gene (1810049H13Rik)	1.80701	0.853606	7.18858	7.04164	0.000132268	0.00397378	1.48711	12.8842
1423223_a_at	11758;677654	Prdx6	peroxiredoxin 6 (Prdx6);similar to Peroxiredoxin-6 (Antioxidant protein 2) (1-Cys peroxiredoxin) (1-Cys PRX) (Acidic calcium-independent phospholipase A2) (aiPLA2) (Non-selenium glutathione peroxidase) (NSGPx)	1.8021	0.849681	9.45134	9.19937	2.07174e-05	0.00160234	3.40942	15.5588
1439371_x_at	21856	Timm44	translocase of inner mitochondrial membrane 44 (Timm44)	1.80207	0.849656	9.02671	8.97151	2.47466e-05	0.00177464	3.22766	15.3024
1447754_x_at	67026	Thap4	THAP domain containing 4 (Thap4)	1.7973	0.845829	8.17611	7.24699	0.000108877	0.00362607	1.6912	13.165
1431233_at				1.79299	0.842366	7.29478	6.19168	0.00031065	0.00594857	0.587429	11.6524
1452661_at	22042	Tfrc	transferrin receptor (Tfrc)	1.7928	0.842216	11.542	5.67036	0.000547006	0.00789994	-0.0114468	10.8362
1449834_at	54634	Magix	MAGI family member, X-linked (Magix)	1.79245	0.841929	6.99812	6.9753	0.000140982	0.00406738	1.42011	12.7922
1435326_at				1.78965	0.839678	8.3926	8.76543	2.91581e-05	0.00192166	3.05933	15.0657
1417715_a_at	14719	Got2	glutamate oxaloacetate transaminase 2, mitochondrial (Got2)	1.78603	0.836756	12.4829	9.66543	1.45688e-05	0.00135517	3.76756	16.0668
1429598_at	74183	2310042D19Rik	RIKEN cDNA 2310042D19 gene (2310042D19Rik)	1.78358	0.834777	10.2367	6.67042	0.000190158	0.00468349	1.10535	12.3605
1434978_at	108654	4933403F05Rik	RIKEN cDNA 4933403F05 gene (4933403F05Rik)	1.78143	0.833038	8.4329	8.75407	2.94257e-05	0.00192589	3.04994	15.0526
1460584_at	327655	Hisppd2a	histidine acid phosphatase domain containing 2A (Hisppd2a)	1.78116	0.83282	8.97421	7.46963	8.85865e-05	0.00332279	1.907	13.4626
1453565_at				1.78042	0.832216	6.44453	7.09712	0.00012544	0.00387842	1.54273	12.9607
1435967_s_at	58875	Hibadh	3-hydroxyisobutyrate dehydrogenase (Hibadh)	1.77893	0.831011	10.6973	9.39244	1.78731e-05	0.0015069	3.55996	15.7719
1423718_at	56248	Ak3	adenylate kinase 3 (Ak3)	1.77802	0.830269	9.06709	7.6232	7.70544e-05	0.00307407	2.05264	13.6638
1430326_s_at	22272	Uqcrq	ubiquinol-cytochrome c reductase, complex III subunit VII (Uqcrq)	1.77647	0.829014	11.676	9.70241	1.41764e-05	0.00135517	3.79522	16.1062
1438034_at				1.77571	0.828394	7.05411	5.57853	0.000606503	0.0083211	-0.120875	10.6872
1420542_at	246738	ORF28	open reading frame 28 (ORF28)	1.77456	0.827461	6.84744	8.24235	4.48824e-05	0.00233351	2.6144	14.4435
1418472_at	11484	Aspa	aspartoacylase (Aspa)	1.77027	0.823971	7.54387	7.12221	0.000122482	0.00383816	1.56777	12.9951
1449935_a_at	83945	Dnaja3	DnaJ (Hsp40) homolog, subfamily A, member 3 (Dnaja3)	1.7687	0.822693	9.43558	9.16935	2.12036e-05	0.00160948	3.38573	15.5253
1428235_at	66925	Sdhd	succinate dehydrogenase complex, subunit D, integral membrane protein (Sdhd)	1.76727	0.82152	11.3635	9.3933	1.78615e-05	0.0015069	3.56063	15.7728
1426902_at	217707	Coq6	coenzyme Q6 homolog (yeast) (Coq6)	1.76591	0.820409	7.93303	7.99795	5.53312e-05	0.00259557	2.39738	14.1415
1450187_a_at	14430	Galt	galactose-1-phosphate uridyl transferase (Galt)	1.76266	0.817753	8.46686	9.07508	2.28154e-05	0.00169366	3.31084	15.4196
1422526_at	14081	Acsl1	acyl-CoA synthetase long-chain family member 1 (Acsl1)	1.76119	0.816552	9.66064	9.74903	1.36984e-05	0.00133538	3.82994	16.1556
1422461_at	108888	Atad3a	ATPase family, AAA domain containing 3A (Atad3a)	1.76029	0.815812	7.56028	7.94205	5.8087e-05	0.00268202	2.34689	14.0714
1439410_x_at	68066	Slc25a39	solute carrier family 25, member 39 (Slc25a39)	1.75955	0.815211	9.9894	9.47176	1.68337e-05	0.00145148	3.62091	15.8583
1417227_at	72039;100046854	Mccc1	methylcrotonoyl-Coenzyme A carboxylase 1 (alpha) (Mccc1);similar to methylcrotonoyl-Coenzyme A carboxylase 1 (alpha)	1.75644	0.812655	8.8047	6.31034	0.000274388	0.00560057	0.718575	11.8315
1415966_a_at	17995	Ndufv1	NADH dehydrogenase (ubiquinone) flavoprotein 1 (Ndufv1)	1.75454	0.811095	11.2055	9.76214	1.35672e-05	0.00132952	3.83968	16.1695
1416910_at	66148	Dnajc15	DnaJ (Hsp40) homolog, subfamily C, member 15 (Dnajc15)	1.75231	0.809258	10.1771	8.50668	3.59937e-05	0.00206022	2.84248	14.7619
1448563_at	18673	Phb	prohibitin (Phb)	1.74939	0.806855	9.52042	9.83518	1.28619e-05	0.0013155	3.89365	16.2465
1453483_at	71868	1700023E05Rik	RIKEN cDNA 1700023E05 gene (1700023E05Rik)	1.74916	0.806664	7.28814	4.72204	0.00167928	0.0140946	-1.20086	9.21794
1438944_at				1.74632	0.804314	6.3128	6.39198	0.000252169	0.00536322	0.807737	11.9533
1435380_at				1.74545	0.803601	8.25609	9.64688	1.47702e-05	0.00135517	3.75365	16.047
1420909_at	22339	Vegfa	vascular endothelial growth factor A (Vegfa)	1.742	0.800748	9.10237	7.94362	5.80072e-05	0.00268202	2.34831	14.0734
1416273_at	21928	Tnfaip2	tumor necrosis factor, alpha-induced protein 2 (Tnfaip2)	1.74119	0.800074	7.93857	6.83388	0.000161772	0.00442674	1.27552	12.5938
1416020_a_at	100041835;100044706	Atp5g1	similar to ATP synthase, H+ transporting, mitochondrial F0 complex, subunit c (subunit 9), isoform 1;ATP synthase, H+ transporting, mitochondrial F0 complex, subunit c (subunit 9), isoform 1 (Atp5g1);similar to H+ ATP synthase	1.74115	0.800037	12.2553	8.09568	5.08577e-05	0.00246855	2.48488	14.2632
1453973_s_at	70209	Tmem143	transmembrane protein 143 (Tmem143)	1.73956	0.798718	6.0933	5.11914	0.00103402	0.011009	-0.686645	9.91752
1427909_at	224904	2410015M20Rik	RIKEN cDNA 2410015M20 gene (2410015M20Rik)	1.73936	0.798556	10.2616	9.03671	2.35106e-05	0.00172568	3.28013	15.3763
1451176_at	228607	D430028G21Rik	RIKEN cDNA D430028G21 gene (D430028G21Rik)	1.73903	0.79828	8.34551	9.77036	1.34857e-05	0.00132952	3.84578	16.1782
1438477_a_at	73724	Mcee	methylmalonyl CoA epimerase (Mcee)	1.73676	0.796395	9.7459	8.6636	3.1658e-05	0.00196171	2.97473	14.9471
AFFX-TransRecMur/X57349_3_at	22042	Tfrc	transferrin receptor (Tfrc)	1.73658	0.796245	8.83783	6.69725	0.000185142	0.00463896	1.13351	12.3991
1420329_at	76916	4930455C21Rik	RIKEN cDNA 4930455C21 gene (4930455C21Rik)	1.73404	0.794134	6.89093	6.67517	0.000189258	0.00468349	1.11035	12.3674
1424404_at	76261	0610040J01Rik	RIKEN cDNA 0610040J01 gene (0610040J01Rik)	1.7333	0.793525	6.98798	9.46061	1.69757e-05	0.00145148	3.61237	15.8462
1427345_a_at	20887	Sult1a1	sulfotransferase family 1A, phenol-preferring, member 1 (Sult1a1)	1.72855	0.78956	8.54084	6.21876	0.000301929	0.00586896	0.617523	11.6935
1450974_at	110595	Timp4	tissue inhibitor of metalloproteinase 4 (Timp4)	1.7283	0.789353	7.277	6.19365	0.000310007	0.00594857	0.589619	11.6554
1423692_at	68375	Ndufa8	NADH dehydrogenase (ubiquinone) 1 alpha subcomplex, 8 (Ndufa8)	1.72794	0.789053	12.0177	8.95012	2.51678e-05	0.00177867	3.21037	15.2781
1433952_at				1.72759	0.788764	9.30292	8.73609	2.9855e-05	0.00192688	3.03505	15.0317
1428322_a_at	68342	Ndufb10	NADH dehydrogenase (ubiquinone) 1 beta subcomplex, 10 (Ndufb10)	1.72705	0.788309	11.9061	9.47699	1.67676e-05	0.00145148	3.62491	15.864
1423707_at	77975	Tmem50b	transmembrane protein 50B (Tmem50b)	1.72656	0.787897	8.49002	7.89545	6.05009e-05	0.00272035	2.30456	14.0127
1452465_at				1.72174	0.783869	6.95963	4.83832	0.00145359	0.0130795	-1.04785	9.42616
1416592_at	93692	Glrx	glutaredoxin (Glrx)	1.71785	0.780603	8.43995	8.72811	3.00475e-05	0.00193095	3.02844	15.0224
1449019_at	11640	Akap1	A kinase (PRKA) anchor protein 1 (Akap1)	1.71652	0.77949	8.27516	8.30125	4.27074e-05	0.00228387	2.6658	14.5152
1429054_at				1.71626	0.779268	8.83136	5.8571	0.000444912	0.00716805	0.20739	11.1342
1417053_at	18673	Phb	prohibitin (Phb)	1.71574	0.778827	10.5036	9.16906	2.12083e-05	0.00160948	3.38551	15.525
1437227_at	68205	Urm1	ubiquitin related modifier 1 homolog (S. cerevisiae) (Urm1)	1.71563	0.778736	6.9303	5.31173	0.000823899	0.00974955	-0.445698	10.2452
1418117_at				1.71292	0.776454	8.24052	7.7896	6.64126e-05	0.00286416	2.20755	13.8782
1439478_at	171210	Acot2	acyl-CoA thioesterase 2 (Acot2)	1.71263	0.776211	7.2767	7.17084	0.000116966	0.00375515	1.61609	13.0616
1448934_at	67273	Ndufa10	NADH dehydrogenase (ubiquinone) 1 alpha subcomplex 10 (Ndufa10)	1.71237	0.775995	11.4731	7.04527	0.000131809	0.00396635	1.49076	12.8893
1428140_at	67041	Oxct1	3-oxoacid CoA transferase 1 (Oxct1)	1.70909	0.773231	10.8961	7.49884	8.62527e-05	0.003268	1.9349	13.5011
1439143_at				1.70824	0.772513	7.54626	4.02403	0.00416463	0.024014	-2.16144	7.9076
1420075_at				1.70554	0.770228	7.01434	5.75344	0.000498698	0.00749891	0.0865164	10.9695
1423571_at	13609	S1pr1	sphingosine-1-phosphate receptor 1 (S1pr1)	1.70448	0.76933	7.39409	5.16921	0.000974243	0.0106637	-0.623479	10.0034
1451668_at	215015;100048250	C530043G21Rik;	RIKEN cDNA C530043G21 gene (C530043G21Rik);similar to RIKEN cDNA C530043G21 gene	1.70431	0.769188	8.6467	8.06915	5.20311e-05	0.00250113	2.46122	14.2303
1447780_x_at				1.70255	0.7677	9.13604	8.58493	3.37538e-05	0.00202542	2.90872	14.8546
1416531_at	14873	Gsto1	glutathione S-transferase omega 1 (Gsto1)	1.70173	0.767006	9.07114	6.51706	0.000221899	0.00506499	0.942655	12.1378
1449059_a_at	67041	Oxct1	3-oxoacid CoA transferase 1 (Oxct1)	1.70027	0.765762	11.6735	7.75918	6.82291e-05	0.00289579	2.17944	13.8393
1417611_at	170706	Tmem37	transmembrane protein 37 (Tmem37)	1.70012	0.765636	7.71971	9.13382	2.17955e-05	0.00163834	3.3576	15.4856
1452048_at	56282	Mrpl12	mitochondrial ribosomal protein L12 (Mrpl12)	1.69853	0.764288	10.3462	7.69437	7.22865e-05	0.00299414	2.11925	13.7559
1434499_a_at	16832	Ldhb	lactate dehydrogenase B (Ldhb)	1.69753	0.763435	9.52774	5.04021	0.00113661	0.0114376	-0.786982	9.78104
1456111_at				1.69725	0.763202	6.85301	8.50946	3.59112e-05	0.00206022	2.84484	14.7652
1445562_at				1.69509	0.761363	7.03827	2.08639	0.0718954	0.154781	-5.08039	3.79796
1437343_x_at	108888	Atad3a	ATPase family, AAA domain containing 3A (Atad3a)	1.691	0.757877	8.44841	8.43615	3.81555e-05	0.00214885	2.78228	14.6778
1449443_at	67460	Decr1	2,4-dienoyl CoA reductase 1, mitochondrial (Decr1)	1.69031	0.757288	8.9339	8.94936	2.51828e-05	0.00177867	3.20976	15.2772
1426502_s_at	76282	Gpt	glutamic pyruvic transaminase, soluble (Gpt)	1.6898	0.756854	7.8812	8.14871	4.86006e-05	0.0024193	2.53195	14.3287
1431354_a_at	69955	Fars2	phenylalanine-tRNA synthetase 2 (mitochondrial) (Fars2)	1.688	0.755315	7.92252	8.09451	5.09088e-05	0.00246855	2.48384	14.2617
1448801_a_at	21856	Timm44	translocase of inner mitochondrial membrane 44 (Timm44)	1.68694	0.754413	9.65643	8.05357	5.27338e-05	0.00251791	2.4473	14.2109
1451504_at	66075	Chchd3	coiled-coil-helix-coiled-coil-helix domain containing 3 (Chchd3)	1.68693	0.754403	11.1128	8.2506	4.45705e-05	0.00232375	2.62162	14.4536
1450643_s_at	14081	Acsl1	acyl-CoA synthetase long-chain family member 1 (Acsl1)	1.68481	0.752589	10.0553	9.2528	1.98825e-05	0.0015879	3.4514	15.6181
1456541_x_at	108888	Atad3a	ATPase family, AAA domain containing 3A (Atad3a)	1.68387	0.751778	7.81982	8.98832	2.4421e-05	0.00176482	3.24123	15.3215
1454983_at	235461	B230380D07Rik	RIKEN cDNA B230380D07 gene (B230380D07Rik)	1.68339	0.751371	7.39817	8.20401	4.63648e-05	0.00235818	2.58075	14.3966
1423242_at	66128;100046779	Mrps36;	mitochondrial ribosomal protein S36 (Mrps36);similar to mitochondrial ribosomal protein S36	1.67996	0.748429	9.7989	7.26113	0.000107445	0.00360347	1.70507	13.1841
1442793_s_at	21379;100046166	Tbrg4;	transforming growth factor beta regulated gene 4 (Tbrg4);similar to Transforming growth factor beta regulated gene 4	1.67992	0.748391	8.30798	8.35467	4.08358e-05	0.00224336	2.71215	14.5798
1428106_at	74148	1300001I01Rik	RIKEN cDNA 1300001I01 gene (1300001I01Rik)	1.67954	0.74807	9.19399	7.1185	0.000122914	0.00383816	1.56407	12.9901
1416838_at	17850	Mut	methylmalonyl-Coenzyme A mutase (Mut)	1.67925	0.747817	9.37896	7.58284	7.99137e-05	0.00313574	2.01462	13.6112
1423101_at	76498	Paqr4	progestin and adipoQ receptor family member IV (Paqr4)	1.67915	0.747728	6.62558	5.53856	0.000634607	0.00847256	-0.168891	10.6218
1424904_at				1.67887	0.747491	7.61992	9.00559	2.40917e-05	0.00175457	3.25513	15.3411
1424244_at	192174	Rwdd4a	RWD domain containing 4A (Rwdd4a)	1.67845	0.747131	7.49194	5.40367	0.000740554	0.00919162	-0.332594	10.3991
1416319_at	11534	Adk	adenosine kinase (Adk)	1.676	0.745018	8.68462	7.35214	9.87119e-05	0.00348265	1.79382	13.3064
1450387_s_at	11639;100047616	Ak3l1	adenylate kinase 3 alpha-like 1 (Ak3l1);similar to adenylate kinase 4	1.6758	0.744851	6.32124	7.23275	0.000110341	0.00364546	1.6772	13.1457
1447728_x_at				1.67543	0.744528	9.34521	6.76298	0.00017346	0.00454345	1.20212	12.4931
1459857_at				1.67436	0.743614	7.25026	5.84705	0.000449831	0.00719615	0.195745	11.1183
1441290_at				1.6742	0.743475	6.51491	2.08417	0.0721405	0.155113	-5.08369	3.79305
1448172_at	17449	Mdh1	malate dehydrogenase 1, NAD (soluble) (Mdh1)	1.67399	0.743289	12.3079	8.70437	3.06294e-05	0.00193679	3.00872	14.9947
1424052_at	67026	Thap4	THAP domain containing 4 (Thap4)	1.67297	0.742413	8.99383	7.029	0.000133881	0.00400295	1.47438	12.8668
1456176_x_at	68066	Slc25a39	solute carrier family 25, member 39 (Slc25a39)	1.67277	0.742239	9.35435	8.91236	2.59312e-05	0.00181781	3.17973	15.235
1418503_at	15526	Hspa9	heat shock protein 9 (Hspa9)	1.67262	0.742113	10.0148	7.98378	5.60157e-05	0.00261458	2.38461	14.1238
1448918_at	108116	Slco3a1	solute carrier organic anion transporter family, member 3a1 (Slco3a1)	1.67057	0.740344	7.84346	5.2355	0.000900862	0.0102573	-0.540418	10.1164
1450848_at	65111	Dap3	death associated protein 3 (Dap3)	1.67028	0.740089	9.21679	8.5648	3.43148e-05	0.00202542	2.89173	14.8308
1421914_s_at	56284	Mrpl19	mitochondrial ribosomal protein L19 (Mrpl19)	1.66729	0.737507	7.27707	6.83718	0.000161248	0.00441887	1.27893	12.5984
1448237_x_at	16832	Ldhb	lactate dehydrogenase B (Ldhb)	1.66712	0.737361	9.97937	4.55735	0.00206714	0.0158244	-1.42103	8.91815
1445204_at				1.66568	0.736114	7.03613	5.09866	0.00105963	0.0111422	-0.712592	9.88223
1448381_at				1.66562	0.736055	7.75627	6.94095	0.000145743	0.0041457	1.38521	12.7443
1425189_a_at	27395	Mrpl15	mitochondrial ribosomal protein L15 (Mrpl15)	1.66164	0.732612	9.42391	8.57042	3.4157e-05	0.00202542	2.89648	14.8375
1434979_at	108654	4933403F05Rik	RIKEN cDNA 4933403F05 gene (4933403F05Rik)	1.66134	0.732346	7.87764	7.56309	8.1356e-05	0.00315921	1.99594	13.5854
1415733_a_at	68512	1110019J04Rik	RIKEN cDNA 1110019J04 gene (1110019J04Rik)	1.65961	0.73084	9.86799	8.90751	2.6031e-05	0.00181799	3.17579	15.2294
1417946_at	106861	Abhd3	abhydrolase domain containing 3 (Abhd3)	1.65744	0.72896	5.28256	6.10276	0.000341311	0.00623859	0.487913	11.5166
1452111_at	232536	Mrps35	mitochondrial ribosomal protein S35 (Mrps35)	1.65605	0.727748	7.70707	8.783	2.87495e-05	0.00191711	3.07383	15.0861
1428301_at	545007;100042312	ENSMUSG00000068790;ENSMUSG00000071613;;;;;EG666772;;;;;;ENSMUSG00000056940;	predicted gene, ENSMUSG00000068790 (ENSMUSG00000068790);predicted gene, ENSMUSG00000071613 (ENSMUSG00000071613);hypothetical protein LOC100041012;hypothetical LOC666442;similar to 1700001E04Rik protein;similar to 1700001E04Rik protein;predicted gene, EG666772 (EG666772);hypothetical protein LOC100041501;hypothetical protein LOC100041545;hypothetical protein LOC100041721;hypothetical protein LOC10…	1.6558	0.727532	8.55415	5.72155	0.000516663	0.00763853	0.0490242	10.9185
1430500_s_at	53375	Mtx2	metaxin 2 (Mtx2)	1.65515	0.72696	8.80406	8.21539	4.59194e-05	0.00235818	2.59075	14.4105
1428915_at	68346	Sirt5	sirtuin 5 (silent mating type information regulation 2 homolog) 5 (S. cerevisiae) (Sirt5)	1.65369	0.725693	7.38316	7.32504	0.000101226	0.0035348	1.7675	13.2701
1416346_at	30058;100045062	Timm8a1	translocase of inner mitochondrial membrane 8 homolog a1 (yeast) (Timm8a1);similar to small zinc finger-like protein;similar to small zinc finger-like protein	1.6527	0.724827	7.56974	7.73474	6.97281e-05	0.00293942	2.1568	13.8079
1454647_at	102632	Acad11	acyl-Coenzyme A dehydrogenase family, member 11 (Acad11)	1.65219	0.72438	9.11009	6.9159	0.000149329	0.00422203	1.35967	12.7092
1428553_at	73046	Glrx5	glutaredoxin 5 homolog (S. cerevisiae) (Glrx5)	1.65192	0.724141	10.8242	8.361	4.06202e-05	0.00224336	2.71762	14.5874
1429708_at	69875	Ndufa11	NADH dehydrogenase (ubiquinone) 1 alpha subcomplex 11 (Ndufa11)	1.6484	0.721066	11.1752	7.18323	0.000115606	0.0037436	1.62835	13.0785
1434480_at				1.64817	0.720864	8.14753	3.47265	0.00897696	0.0381653	-2.9677	6.79956
1417506_at	57441	Gmnn	geminin (Gmnn)	1.64612	0.719068	6.94971	8.55332	3.46392e-05	0.00202607	2.88203	14.8172
1417591_at	96979	Ptges2	prostaglandin E synthase 2 (Ptges2)	1.64522	0.718284	8.05234	7.20064	0.000113723	0.00370816	1.64557	13.1022
1424154_a_at	74316	Isca2	iron-sulfur cluster assembly 2 homolog (S. cerevisiae) (Isca2)	1.64478	0.717893	9.1639	8.49185	3.64367e-05	0.00207605	2.82986	14.7442
1422012_at	12922	Crhr2	corticotropin releasing hormone receptor 2 (Crhr2)	1.64421	0.717398	6.92473	5.39921	0.00074438	0.00920857	-0.338058	10.3917
1427073_at	215951	Lace1	lactation elevated 1 (Lace1)	1.64245	0.71585	8.04148	7.62395	7.70023e-05	0.00307407	2.05334	13.6647
1454397_at				1.64001	0.713709	6.48748	6.19464	0.000309685	0.00594857	0.590718	11.6569
1438292_x_at	11534	Adk	adenosine kinase (Adk)	1.63896	0.712784	10.1822	8.11677	4.99465e-05	0.00245029	2.50363	14.2893
1452579_at	66383	Iscu	IscU iron-sulfur cluster scaffold homolog (E. coli) (Iscu)	1.6386	0.712462	10.5589	7.03184	0.000133517	0.00399846	1.47724	12.8707
1454840_at	78038	Mccc2	methylcrotonoyl-Coenzyme A carboxylase 2 (beta) (Mccc2)	1.6376	0.711583	8.27473	7.19883	0.000113917	0.00370816	1.64378	13.0997
1418252_at	18600;638935	Padi2;	peptidyl arginine deiminase, type II (Padi2);similar to peptidyl arginine deiminase, type II	1.63616	0.710315	9.21952	8.02133	5.42225e-05	0.00256283	2.4184	14.1708
1436440_at				1.63426	0.70864	9.38446	7.02193	0.000134793	0.00401738	1.46726	12.857
1455640_a_at	56551	Txn2	thioredoxin 2 (Txn2)	1.63397	0.708377	9.94978	6.27302	0.00028526	0.00573493	0.677528	11.7754
1448717_at	270076	Gcdh	glutaryl-Coenzyme A dehydrogenase (Gcdh)	1.63342	0.7079	7.51283	7.6513	7.51315e-05	0.00305563	2.079	13.7002
1428021_at	78038	Mccc2	methylcrotonoyl-Coenzyme A carboxylase 2 (beta) (Mccc2)	1.63318	0.707686	8.03297	7.45587	8.97103e-05	0.00334484	1.89383	13.4444
1435327_at				1.62924	0.704198	7.85529	6.2598	0.000289226	0.00574736	0.662943	11.7555
1454604_s_at	269831	Tspan12	tetraspanin 12 (Tspan12)	1.62742	0.702583	7.18677	5.18428	0.000956999	0.0105926	-0.604536	10.0292
1416335_at	17319	Mif	macrophage migration inhibitory factor (Mif)	1.62618	0.701484	9.93532	7.75351	6.85735e-05	0.00289927	2.1742	13.832
1436934_s_at	11429	Aco2	aconitase 2, mitochondrial (Aco2)	1.62595	0.701283	12.1887	7.44544	9.05731e-05	0.0033636	1.88382	13.4306
1447919_x_at				1.62584	0.701185	11.4228	8.71649	3.03307e-05	0.00193095	3.01879	15.0089
1423769_at	68927	Ptcd2	pentatricopeptide repeat domain 2 (Ptcd2)	1.62541	0.700808	8.73157	8.07603	5.1724e-05	0.00249515	2.46736	14.2388
1449442_at	18631	Pex11a	peroxisomal biogenesis factor 11a (Pex11a)	1.6246	0.700087	8.01978	6.48332	0.000229646	0.00513761	0.906463	12.0883
1416403_at	56199;100048313	Abcb10	ATP-binding cassette, sub-family B (MDR/TAP), member 10 (Abcb10);similar to ABC transporter	1.62298	0.698649	6.58339	5.14509	0.00100255	0.0108341	-0.653857	9.96211
1447783_x_at	68066	Slc25a39	solute carrier family 25, member 39 (Slc25a39)	1.62236	0.698095	8.2031	6.57769	0.000208696	0.00489495	1.00733	12.2263
1416510_at	66163	Mrpl4	mitochondrial ribosomal protein L4 (Mrpl4)	1.62194	0.697718	9.55565	6.6854	0.000187339	0.00467621	1.12108	12.3821
1448796_s_at	100046166		similar to Transforming growth factor beta regulated gene 4	1.62093	0.696824	6.61183	7.40427	9.40686e-05	0.0034252	1.84423	13.3759
1448130_at	14137	Fdft1	farnesyl diphosphate farnesyl transferase 1 (Fdft1)	1.61994	0.69594	8.62378	6.04306	0.000363773	0.00647219	0.420496	11.4247
1433470_a_at	76614	Immt	inner membrane protein, mitochondrial (Immt)	1.61923	0.695308	10.3774	8.60163	3.32961e-05	0.00202326	2.92278	14.8743
1438855_x_at	21928	Tnfaip2	tumor necrosis factor, alpha-induced protein 2 (Tnfaip2)	1.61778	0.694013	9.75093	5.14584	0.00100166	0.0108341	-0.652912	9.9634
1428181_at	110826;100045699	Etfb	electron transferring flavoprotein, beta polypeptide (Etfb);similar to Electron transferring flavoprotein, beta polypeptide	1.61757	0.693827	11.5617	7.81728	6.4807e-05	0.0028268	2.23302	13.9135
1419997_at				1.61749	0.693755	6.65576	5.95656	0.000399273	0.00679645	0.321967	11.2903
1459143_at				1.61667	0.693023	6.05378	6.77236	0.000171862	0.00454345	1.21186	12.5065
1453022_at	68453	Gpihbp1	GPI-anchored HDL-binding protein 1 (Gpihbp1)	1.61393	0.690581	8.56	6.67379	0.000189519	0.00468349	1.1089	12.3654
1456015_x_at	17995	Ndufv1	NADH dehydrogenase (ubiquinone) flavoprotein 1 (Ndufv1)	1.61346	0.690154	11.2479	8.11636	4.99639e-05	0.00245029	2.50327	14.2888
1460184_at	15107	Hadh	hydroxyacyl-Coenzyme A dehydrogenase (Hadh)	1.61203	0.688874	10.5826	8.51677	3.56956e-05	0.00205927	2.85106	14.7739
1417194_at	20656	Sod2	superoxide dismutase 2, mitochondrial (Sod2)	1.61167	0.688554	6.77275	3.93329	0.00471143	0.0256302	-2.29143	7.72962
1416663_at	66108	Ndufa9	NADH dehydrogenase (ubiquinone) 1 alpha subcomplex, 9 (Ndufa9)	1.61081	0.687786	11.6346	7.89072	6.07526e-05	0.00272035	2.30024	14.0067
1458208_s_at	72039;100046854	Mccc1	methylcrotonoyl-Coenzyme A carboxylase 1 (alpha) (Mccc1);similar to methylcrotonoyl-Coenzyme A carboxylase 1 (alpha)	1.60974	0.686832	6.84094	5.42372	0.000723647	0.00906593	-0.308103	10.4324
1424353_at	72416	Lrpprc	leucine-rich PPR-motif containing (Lrpprc)	1.60963	0.686733	9.42983	7.15618	0.000118599	0.00378163	1.60156	13.0416
1416593_at	93692	Glrx	glutaredoxin (Glrx)	1.60835	0.68558	8.04869	5.88825	0.000430027	0.00706036	0.243419	11.1833
1434537_at	108116	Slco3a1	solute carrier organic anion transporter family, member 3a1 (Slco3a1)	1.60804	0.685307	8.61624	6.48805	0.000228542	0.0051358	0.911547	12.0953
1447939_a_at	100039323;545605	EG545605	similar to 4933409K07Rik protein;similar to 4933409K07Rik protein;similar to 4933409K07Rik protein;similar to 4933409K07Rik protein;similar to 4933409K07Rik protein;similar to 4933409K07Rik protein;similar to 4933409K07Rik protein;similar to 4933409K07Rik protein;similar to 4933409K07Rik protein;similar to 4933409K07Rik protein;similar to 4933409K07Rik protein;similar to 4933409K07Rik protein;pre…	1.60631	0.683751	7.25067	3.44196	0.00938094	0.0391315	-3.01365	6.73605
1438672_at	170736	Parvb	parvin, beta (Parvb)	1.60561	0.683124	7.85617	5.66652	0.000549365	0.00790382	-0.0160069	10.8299
1428782_a_at	22273	Uqcrc1	ubiquinol-cytochrome c reductase core protein 1 (Uqcrc1)	1.60386	0.681546	12.212	7.00737	0.000136692	0.00402422	1.45256	12.8368
1453111_a_at	68066	Slc25a39	solute carrier family 25, member 39 (Slc25a39)	1.60325	0.681004	8.37314	7.09602	0.000125572	0.00387842	1.54163	12.9592
1451512_s_at	227095	Hibch	3-hydroxyisobutyryl-Coenzyme A hydrolase (Hibch)	1.60314	0.6809	8.8865	6.35187	0.000262825	0.00549029	0.76404	11.8936
1418005_at	67680	Sdhb	succinate dehydrogenase complex, subunit B, iron sulfur (Ip) (Sdhb)	1.60245	0.680281	12.5755	7.1373	0.00012074	0.00382257	1.58279	13.0158
1453889_at				1.6004	0.678434	5.57845	5.0388	0.00113854	0.0114508	-0.788776	9.7786
1430134_a_at	70120	Yars2	tyrosyl-tRNA synthetase 2 (mitochondrial) (Yars2)	1.59905	0.677219	6.91049	7.77094	6.75204e-05	0.00287877	2.19032	13.8543
AFFX-TransRecMur/X57349_M_at	22042	Tfrc	transferrin receptor (Tfrc)	1.5987	0.676897	6.78726	6.74277	0.000176962	0.00457207	1.18108	12.4643
1429453_a_at	67212	Mrpl55	mitochondrial ribosomal protein L55 (Mrpl55)	1.59802	0.676284	9.04853	7.92318	5.90514e-05	0.00270296	2.32977	14.0477
1445679_at				1.59712	0.675474	7.34435	6.47972	0.000230491	0.00513761	0.902587	12.083
1428306_at	74747	Ddit4	DNA-damage-inducible transcript 4 (Ddit4)	1.59565	0.674143	6.94432	2.22697	0.0579606	0.132398	-4.8698	4.10878
1415891_at	56451	Suclg1	succinate-CoA ligase, GDP-forming, alpha subunit (Suclg1)	1.59552	0.674027	11.3766	8.20559	4.63028e-05	0.00235818	2.58214	14.3985
1455475_at				1.59475	0.673334	6.52307	6.25057	0.00029203	0.00578405	0.652749	11.7416
1428090_at	69956	Ptcd3	pentatricopeptide repeat domain 3 (Ptcd3)	1.59466	0.673247	9.23547	7.2985	0.000103759	0.00356341	1.74163	13.2345
1420088_at				1.59433	0.672954	10.279	3.94055	0.00466496	0.0254932	-2.28099	7.74392
1423972_at	110842	Etfa	electron transferring flavoprotein, alpha polypeptide (Etfa)	1.59361	0.672301	10.8486	7.40484	9.4019e-05	0.0034252	1.84478	13.3767
1429329_at	70383	Cox10	COX10 homolog, cytochrome c oxidase assembly protein, heme A: farnesyltransferase (yeast) (Cox10)	1.59359	0.672277	7.9978	6.87071	0.000156047	0.00431873	1.31341	12.6457
1416345_at				1.59338	0.672095	8.14209	6.82888	0.000162566	0.00443815	1.27037	12.5867
1435579_at				1.59231	0.671122	7.38629	2.30764	0.0512148	0.121599	-4.74766	4.2873
1417056_at	19186	Psme1	proteasome (prosome, macropain) 28 subunit, alpha (Psme1)	1.59185	0.670702	9.15279	7.19157	0.0001147	0.00372068	1.6366	13.0899
1429188_at	69802	Cox11	COX11 homolog, cytochrome c oxidase assembly protein (yeast) (Cox11)	1.59041	0.669395	9.21531	7.65546	7.48512e-05	0.00305563	2.0829	13.7056
1427207_s_at	69597;100048880	Afg3l2	AFG3(ATPase family gene 3)-like 2 (yeast) (Afg3l2);similar to AFG3(ATPase family gene 3)-like 2 (yeast)	1.59033	0.669329	8.73036	7.88165	6.12377e-05	0.00272902	2.29197	13.9952
1434516_at	214580	Pstk	phosphoseryl-tRNA kinase (Pstk)	1.58962	0.668681	8.2923	6.56569	0.000211238	0.00492841	0.994572	12.2088
1456960_at				1.58958	0.668649	5.83569	4.70281	0.00172017	0.0143057	-1.22635	9.18324
1423716_s_at	66043	Atp5d	ATP synthase, H+ transporting, mitochondrial F1 complex, delta subunit (Atp5d)	1.58917	0.668271	11.3851	6.89351	0.000152616	0.00427237	1.33678	12.6778
1416399_a_at	15369	Hmox2	heme oxygenase (decycling) 2 (Hmox2)	1.58865	0.667804	9.1583	8.06429	5.22488e-05	0.00250113	2.45689	14.2242
1428556_at	66459	Pigy	phosphatidylinositol glycan anchor biosynthesis, class Y (Pigy)	1.58857	0.667728	9.3535	7.3471	9.91746e-05	0.00348265	1.78893	13.2997
1453766_a_at	77627	Efcab3	EF-hand calcium binding domain 3 (Efcab3)	1.58852	0.667687	6.68612	6.4232	0.000244206	0.00529545	0.841603	11.9996
1424488_a_at	74776;100048145	Ppa2	pyrophosphatase (inorganic) 2 (Ppa2);similar to Pyrophosphatase (inorganic) 2	1.58842	0.667592	8.44429	7.36642	9.74151e-05	0.00348055	1.80766	13.3255
1438564_at				1.58741	0.666672	7.28023	7.12105	0.000122616	0.00383816	1.56662	12.9936
1430426_at				1.58729	0.666569	5.24425	4.42197	0.00245956	0.0175977	-1.60506	8.66739
1423737_at	68349	Ndufs3	NADH dehydrogenase (ubiquinone) Fe-S protein 3 (Ndufs3)	1.58573	0.665151	11.7637	7.07954	0.00012756	0.0039076	1.52514	12.9365
1452685_at	66839	0610009O20Rik	RIKEN cDNA 0610009O20 gene (0610009O20Rik)	1.58556	0.664989	8.26103	7.47423	8.82146e-05	0.00331549	1.9114	13.4686
1451780_at	17060	Blnk	B-cell linker (Blnk)	1.58517	0.664634	6.61739	5.25646	0.000878946	0.0101176	-0.514295	10.1519
1434743_x_at	72296	Rusc1	RUN and SH3 domain containing 1 (Rusc1)	1.58499	0.66447	6.42459	4.74381	0.00163427	0.0138891	-1.17206	9.25714
1428588_a_at	107733	Mrpl41	mitochondrial ribosomal protein L41 (Mrpl41)	1.58489	0.664383	8.59755	7.79087	6.63383e-05	0.00286416	2.20871	13.8798
1438322_x_at	14137	Fdft1	farnesyl diphosphate farnesyl transferase 1 (Fdft1)	1.58477	0.664273	8.18153	6.75903	0.000174139	0.00454479	1.19801	12.4875
1423883_at	14081	Acsl1	acyl-CoA synthetase long-chain family member 1 (Acsl1)	1.58268	0.66237	11.2651	6.47227	0.000232248	0.00515756	0.894575	12.072
1424243_at	192174	Rwdd4a	RWD domain containing 4A (Rwdd4a)	1.58235	0.662072	7.54673	6.76239	0.000173562	0.00454345	1.2015	12.4923
1423772_x_at	11740	Slc25a5	solute carrier family 25 (mitochondrial carrier, adenine nucleotide translocator), member 5 (Slc25a5)	1.58226	0.661988	9.40027	6.18921	0.00031146	0.00594857	0.584676	11.6487
1448491_at	51798	Ech1	enoyl coenzyme A hydratase 1, peroxisomal (Ech1)	1.58134	0.661149	10.8618	6.65686	0.000192751	0.00469238	1.09108	12.341
1424172_at				1.58134	0.661146	8.91313	7.84143	6.34411e-05	0.00278339	2.25519	13.9442
1444231_at				1.58125	0.66107	6.55307	7.81229	6.50934e-05	0.0028268	2.22843	13.9071
1437454_a_at	66958;433144	Txndc14;EG433144	thioredoxin domain containing 14 (Txndc14);predicted gene, EG433144 (EG433144)	1.58085	0.660699	8.02214	6.03684	0.000366203	0.00649074	0.413453	11.4151
1436358_at				1.58033	0.660229	8.49845	5.2172	0.00092049	0.0104096	-0.56328	10.0853
1456834_at				1.57897	0.658985	6.4733	3.99474	0.0043332	0.0245103	-2.20327	7.85035
1429822_at				1.57841	0.658468	6.78719	3.6843	0.00665064	0.0315459	-2.65375	7.23229
1428929_s_at	67582	Slc25a26	solute carrier family 25 (mitochondrial carrier, phosphate carrier), member 26 (Slc25a26)	1.57829	0.658362	7.31796	7.03505	0.000133106	0.00399255	1.48047	12.8751
1449099_at	80877	Lrba	LPS-responsive beige-like anchor (Lrba)	1.57815	0.658237	8.59936	7.92013	5.92089e-05	0.00270296	2.327	14.0438
1449628_s_at	99138	Stard7	START domain containing 7 (Stard7)	1.57791	0.658018	10.6026	7.00935	0.000136433	0.00402422	1.45456	12.8395
1432436_a_at	56248	Ak3	adenylate kinase 3 (Ak3)	1.57685	0.657048	7.39802	6.11155	0.000338137	0.00621091	0.497792	11.5301
1456090_at	27402	Pdhx	pyruvate dehydrogenase complex, component X (Pdhx)	1.57671	0.656918	9.28155	7.70568	7.15593e-05	0.00298968	2.12979	13.7705
1450405_at	56284	Mrpl19	mitochondrial ribosomal protein L19 (Mrpl19)	1.5766	0.656821	6.80637	6.66598	0.000191003	0.00468882	1.10068	12.3541
1424715_at	67442	Retsat	retinol saturase (all trans retinol 13,14 reductase) (Retsat)	1.57658	0.656799	8.09951	6.89137	0.000152935	0.00427237	1.33459	12.6748
1460341_at	226971	Plekhb2	pleckstrin homology domain containing, family B (evectins) member 2 (Plekhb2)	1.57639	0.656625	9.56441	5.94799	0.000402995	0.00680507	0.312148	11.277
1441726_at				1.57604	0.656305	8.33563	6.68863	0.000186737	0.00467268	1.12447	12.3867
1418399_at	105440	Kctd9	potassium channel tetramerisation domain containing 9 (Kctd9)	1.57576	0.656045	8.65891	6.67035	0.000190172	0.00468349	1.10527	12.3604
1416203_at	11826	Aqp1	aquaporin 1 (Aqp1)	1.57537	0.65569	11.1174	6.17553	0.000315985	0.00599826	0.569431	11.6279
1450968_at	66694	Uqcrfs1	ubiquinol-cytochrome c reductase, Rieske iron-sulfur polypeptide 1 (Uqcrfs1)	1.57506	0.655408	12.4189	7.54762	8.25061e-05	0.0031775	1.98129	13.5651
1455240_x_at	666185;100042692		similar to CG32602-PA;similar to CG32602-PA;similar to CG32602-PA	1.5742	0.65462	6.68922	5.77258	0.000488246	0.00744177	0.108955	11.0001
1434715_at	72244	1600014C10Rik	RIKEN cDNA 1600014C10 gene (1600014C10Rik)	1.57413	0.654555	7.57389	5.85535	0.000445762	0.00717194	0.205369	11.1314
1429071_at	109264	Me3	malic enzyme 3, NADP(+)-dependent, mitochondrial (Me3)	1.57353	0.654009	8.85758	5.25905	0.000876275	0.0100931	-0.511067	10.1563
1417066_at	67426	Cabc1	chaperone, ABC1 activity of bc1 complex like (S. pombe) (Cabc1)	1.57256	0.653117	11.8262	6.31347	0.000273496	0.00558845	0.722015	11.8362
1424790_at	73095	Slc25a42	solute carrier family 25, member 42 (Slc25a42)	1.57211	0.652702	7.61733	7.40934	9.36294e-05	0.00342278	1.84912	13.3827
1449108_at	14148	Fdx1	ferredoxin 1 (Fdx1)	1.5713	0.651962	10.3768	7.44188	9.08688e-05	0.0033679	1.88042	13.4259
1420826_at	56384	Letm1	leucine zipper-EF-hand containing transmembrane protein 1 (Letm1)	1.57127	0.651931	8.5663	7.67703	7.34166e-05	0.00302008	2.10308	13.7335
1459869_x_at				1.57122	0.651888	9.08804	2.75359	0.0259357	0.0760875	-4.06351	5.26892
1418328_at	12895;100134861	Cpt1b	carnitine palmitoyltransferase 1b, muscle (Cpt1b);choline kinase beta, carnitine palmitoyltransferase 1b, muscle transcription unit	1.57108	0.65176	9.88111	5.8196	0.000463593	0.00726725	0.163834	11.0749
1450462_at	12922	Crhr2	corticotropin releasing hormone receptor 2 (Crhr2)	1.57087	0.651562	7.21753	6.73921	0.000177587	0.00457207	1.17737	12.4592
1433603_at	407785;631040	Ndufs6	NADH dehydrogenase (ubiquinone) Fe-S protein 6 (Ndufs6);similar to NADH dehydrogenase (ubiquinone) Fe-S protein 6	1.57068	0.651385	11.1831	6.98988	0.000139014	0.00404827	1.43488	12.8125
1448214_at				1.56913	0.649962	7.76826	7.2896	0.000104623	0.00356558	1.73294	13.2225
1418709_at	12865	Cox7a1	cytochrome c oxidase, subunit VIIa 1 (Cox7a1)	1.56838	0.649277	11.9177	7.37652	9.65093e-05	0.00347378	1.81743	13.339
1431189_a_at	68126	Fahd2a	fumarylacetoacetate hydrolase domain containing 2A (Fahd2a)	1.56685	0.647863	7.17027	7.33917	9.99066e-05	0.00349524	1.78123	13.2891
1451756_at				1.56677	0.647793	7.17847	4.05074	0.00401703	0.0235753	-2.12339	7.95966
1436874_x_at	11740	Slc25a5	solute carrier family 25 (mitochondrial carrier, adenine nucleotide translocator), member 5 (Slc25a5)	1.5667	0.647727	9.69417	6.76892	0.000172445	0.00454345	1.2083	12.5016
1431359_a_at	68480	1110007C09Rik	RIKEN cDNA 1110007C09 gene (1110007C09Rik)	1.56564	0.646752	9.30853	7.55052	8.22894e-05	0.0031775	1.98403	13.5689
1448181_at	66277	Klf15	Kruppel-like factor 15 (Klf15)	1.56558	0.646696	7.46623	3.29404	0.0116176	0.04493	-3.23638	6.42755
1419367_at	67460	Decr1	2,4-dienoyl CoA reductase 1, mitochondrial (Decr1)	1.56451	0.645714	9.67719	6.55365	0.000213823	0.004947	0.981751	12.1913
1436537_at	320683	Zfp629	zinc finger protein 629 (Zfp629)	1.56422	0.645445	6.99476	7.48837	8.70813e-05	0.00328609	1.92491	13.4873
1418321_at	13177	Dci	dodecenoyl-Coenzyme A delta isomerase (3,2 trans-enoyl-Coenyme A isomerase) (Dci)	1.5642	0.645427	10.0235	4.31419	0.00283004	0.0191118	-1.75348	8.46496
1452942_at	74868	Tmem65	transmembrane protein 65 (Tmem65)	1.56384	0.645094	10.2576	5.93582	0.000408347	0.00683635	0.298181	11.2579
1415984_at	11364	Acadm	acyl-Coenzyme A dehydrogenase, medium chain (Acadm)	1.56342	0.644709	11.4646	6.67543	0.00018921	0.00468349	1.11062	12.3677
1431241_at	100046321		similar to coiled-coil-helix-coiled-coil-helix domain containing 3	1.56155	0.642978	6.04017	3.10419	0.0153483	0.0535385	-3.52505	6.02578
1423764_s_at	56280	Mrpl37	mitochondrial ribosomal protein L37 (Mrpl37)	1.56154	0.642965	8.91103	7.48303	8.75068e-05	0.0032955	1.91982	13.4802
1442537_at				1.56045	0.641962	7.65065	7.17194	0.000116845	0.00375515	1.61718	13.0631
1422484_at	13063	Cycs	cytochrome c, somatic (Cycs)	1.55855	0.640208	11.9113	7.69361	7.23352e-05	0.00299414	2.11855	13.7549
1418068_at				1.5585	0.640161	7.85792	6.59955	0.000204152	0.00483684	1.03054	12.2581
1435436_at	13819	Epas1	endothelial PAS domain protein 1 (Epas1)	1.55803	0.63972	11.0779	6.61189	0.000201635	0.00480764	1.04361	12.276
1425143_a_at	227197	Ndufs1	NADH dehydrogenase (ubiquinone) Fe-S protein 1 (Ndufs1)	1.5562	0.638028	11.7014	7.36994	9.70985e-05	0.00348055	1.81107	13.3302
1459977_x_at	70383	Cox10	COX10 homolog, cytochrome c oxidase assembly protein, heme A: farnesyltransferase (yeast) (Cox10)	1.55493	0.636845	8.15592	6.49662	0.000226556	0.00512132	0.92075	12.1078
1449110_at	11852	Rhob	ras homolog gene family, member B (Rhob)	1.5549	0.636821	9.02941	3.62166	0.00726333	0.0332066	-2.74613	7.10515
1460254_at	66431	1810049H13Rik	RIKEN cDNA 1810049H13 gene (1810049H13Rik)	1.5549	0.63682	7.2361	4.70922	0.00170643	0.0142522	-1.21785	9.1948
1452785_at	67105	1700034H14Rik	RIKEN cDNA 1700034H14 gene (1700034H14Rik)	1.55327	0.635313	8.48785	6.61849	0.000200304	0.00478243	1.05059	12.2855
1451716_at	16658	Mafb	v-maf musculoaponeurotic fibrosarcoma oncogene family, protein B (avian) (Mafb)	1.55323	0.635267	7.30632	5.96645	0.000395028	0.00676058	0.33328	11.3058
1420655_at	116939	Pnpla3	patatin-like phospholipase domain containing 3 (Pnpla3)	1.5529	0.634963	6.89644	4.87123	0.00139589	0.0127697	-1.0049	9.4846
1418238_at	56357	Ivd	isovaleryl coenzyme A dehydrogenase (Ivd)	1.5516	0.633756	9.4948	6.18731	0.000312083	0.0059544	0.582563	11.6458
1430542_a_at	433923;11740	EG433923;Slc25a5	predicted gene, EG433923 (EG433923);solute carrier family 25 (mitochondrial carrier, adenine nucleotide translocator), member 5 (Slc25a5)	1.55149	0.633655	9.15696	5.85191	0.000447444	0.00717194	0.20138	11.126
1436034_at				1.55139	0.633564	8.04727	6.72598	0.000179931	0.00459424	1.16357	12.4403
1437441_at	433100	AA388235	expressed sequence AA388235 (AA388235)	1.55087	0.63308	6.81193	5.11752	0.00103603	0.0110241	-0.688702	9.91472
1435117_a_at	217378	Rbj	rab and DnaJ domain containing (Rbj)	1.55041	0.632654	8.54484	6.56619	0.000211132	0.00492841	0.995102	12.2096
1416105_at	18115	Nnt	nicotinamide nucleotide transhydrogenase (Nnt)	1.55021	0.632466	8.49405	3.27292	0.0119805	0.0457444	-3.26835	6.38317
1455235_x_at	16832	Ldhb	lactate dehydrogenase B (Ldhb)	1.54889	0.631231	9.56659	3.63529	0.00712503	0.0327905	-2.72599	7.13289
AFFX-TransRecMur/X57349_5_at	22042	Tfrc	transferrin receptor (Tfrc)	1.54802	0.63042	6.61315	6.45821	0.000235606	0.00519767	0.879433	12.0513
1433672_at	215201	4732479N06Rik	RIKEN cDNA 4732479N06 gene (4732479N06Rik)	1.54747	0.629913	7.47687	7.70842	7.13842e-05	0.00298968	2.13234	13.774
1424204_at	68537	Mrpl13	mitochondrial ribosomal protein L13 (Mrpl13)	1.54665	0.629144	9.58229	7.17912	0.000116055	0.00375163	1.62429	13.0729
1424541_at	70397	Tmem70	transmembrane protein 70 (Tmem70)	1.54518	0.627776	9.79749	7.63702	7.61016e-05	0.00306321	2.06562	13.6817
1422500_at	67834	Idh3a	isocitrate dehydrogenase 3 (NAD+) alpha (Idh3a)	1.54482	0.627436	10.5185	7.00536	0.000136957	0.00402422	1.45053	12.834
1451405_at	110821	Pcca	propionyl-Coenzyme A carboxylase, alpha polypeptide (Pcca)	1.54471	0.627331	8.97265	7.78015	6.6971e-05	0.00287499	2.19883	13.8661
1418127_a_at	26926	Aifm1	apoptosis-inducing factor, mitochondrion-associated 1 (Aifm1)	1.54458	0.627211	9.13787	7.21162	0.000112554	0.00368946	1.65639	13.1171
1421019_at	67851	1700021F05Rik	RIKEN cDNA 1700021F05 gene (1700021F05Rik)	1.54282	0.625567	9.79473	7.35539	9.84149e-05	0.00348265	1.79698	13.3108
1417492_at	13030	Ctsb	cathepsin B (Ctsb)	1.54239	0.625166	7.65983	6.93703	0.000146298	0.00414887	1.38122	12.7388
1425792_a_at	19885	Rorc	RAR-related orphan receptor gamma (Rorc)	1.54164	0.624464	7.73821	3.82951	0.00543347	0.0280041	-2.44147	7.52391
1457209_at				1.54158	0.624408	6.60605	5.77466	0.000487128	0.00744041	0.111382	11.0034
1445478_at				1.54127	0.624122	6.63322	4.14841	0.00352361	0.0218306	-1.98509	8.14873
1429534_a_at	76614	Immt	inner membrane protein, mitochondrial (Immt)	1.54126	0.624108	10.4884	6.54015	0.000216765	0.00499309	0.967342	12.1716
1452789_at	20621	Snn	stannin (Snn)	1.54071	0.623596	6.42566	6.54924	0.00021478	0.00496302	0.977039	12.1848
1428032_at	269275	Acvr1c	activin A receptor, type IC (Acvr1c)	1.54066	0.623545	7.00168	5.71075	0.000522904	0.00770645	0.0363025	10.9012
1424899_at	74080	Nmnat3	nicotinamide nucleotide adenylyltransferase 3 (Nmnat3)	1.54044	0.623345	7.3021	6.75177	0.000175394	0.00456192	1.19045	12.4771
1429764_at	76566	1500005K14Rik	RIKEN cDNA 1500005K14 gene (1500005K14Rik)	1.54027	0.623185	9.12441	1.65107	0.138944	0.248982	-5.70339	2.84742
1452731_x_at	100041501;100042312		hypothetical protein LOC100041501;hypothetical protein LOC100041545;hypothetical protein LOC100041758;hypothetical protein LOC100042312	1.54016	0.62308	8.162	4.6918	0.00174407	0.0144377	-1.24098	9.16333
1417522_at	67731	Fbxo32	F-box protein 32 (Fbxo32)	1.53972	0.622672	7.87603	1.36437	0.211124	0.337543	-6.07587	2.24384
1448921_a_at	69527	Mrps9	mitochondrial ribosomal protein S9 (Mrps9)	1.53969	0.622637	7.89412	5.57739	0.000607289	0.0083211	-0.122247	10.6853
1423979_a_at	214663	Slc25a29	solute carrier family 25 (mitochondrial carrier, palmitoylcarnitine transporter), member 29 (Slc25a29)	1.53939	0.622355	6.31608	7.30019	0.000103596	0.00356341	1.74327	13.2367
1419145_at	68678	Smtnl1	smoothelin-like 1 (Smtnl1)	1.53931	0.622285	9.03898	6.52402	0.000220338	0.00504781	0.950104	12.148
1448800_at	170728	Rtn4ip1	reticulon 4 interacting protein 1 (Rtn4ip1)	1.53879	0.621799	7.05541	4.42992	0.00243437	0.0174824	-1.59416	8.68223
1426693_x_at	226139	Cox15	COX15 homolog, cytochrome c oxidase assembly protein (yeast) (Cox15)	1.53727	0.620367	8.01388	6.14831	0.000325206	0.00609464	0.539022	11.5864
1454935_at				1.537	0.620113	9.44588	6.81492	0.000164808	0.00448361	1.25596	12.5669
1433646_at	218506	Mrps27	mitochondrial ribosomal protein S27 (Mrps27)	1.53692	0.620038	7.61605	7.5356	8.34121e-05	0.00319269	1.96988	13.5494
1436168_at				1.53691	0.620028	6.88851	6.52003	0.000221231	0.00506119	0.945836	12.1422
1433324_at				1.53649	0.619638	6.66354	4.43748	0.00241071	0.0173804	-1.58383	8.69633
1417208_at	17117	Amacr	alpha-methylacyl-CoA racemase (Amacr)	1.53537	0.618583	8.30266	4.66066	0.00181368	0.0147787	-1.28245	9.10687
1428305_at	18549	Pcsk2	proprotein convertase subtilisin/kexin type 2 (Pcsk2)	1.53456	0.617825	5.19934	3.38148	0.0102345	0.0413734	-3.10445	6.61042
1418279_a_at	11640	Akap1	A kinase (PRKA) anchor protein 1 (Akap1)	1.53369	0.617005	7.8865	7.38444	9.58051e-05	0.00345507	1.8251	13.3495
1437449_at	237926	Rsad1	radical S-adenosyl methionine domain containing 1 (Rsad1)	1.53367	0.616991	7.3228	6.75785	0.000174342	0.00454479	1.19678	12.4858
1456580_s_at	66043	Atp5d	ATP synthase, H+ transporting, mitochondrial F1 complex, delta subunit (Atp5d)	1.53355	0.616872	12.1686	7.52766	8.40163e-05	0.00320272	1.96234	13.539
1416183_a_at	16832	Ldhb	lactate dehydrogenase B (Ldhb)	1.53353	0.616861	9.76966	3.67661	0.00672276	0.0316812	-2.66507	7.21673
1427922_at	66531	2310061C15Rik	RIKEN cDNA 2310061C15 gene (2310061C15Rik)	1.53279	0.616164	6.91157	6.7242	0.000180249	0.00459424	1.16171	12.4377
1415967_at	17995	Ndufv1	NADH dehydrogenase (ubiquinone) flavoprotein 1 (Ndufv1)	1.53278	0.616148	11.3332	6.86659	0.000156675	0.00432521	1.30918	12.6399
1429486_at	18640	Pfkfb2	6-phosphofructo-2-kinase/fructose-2,6-biphosphatase 2 (Pfkfb2)	1.53181	0.615241	7.7368	6.77696	0.000171083	0.00454345	1.21664	12.513
1435333_at	68493	1110007M04Rik	RIKEN cDNA 1110007M04 gene (1110007M04Rik)	1.53146	0.614904	9.20031	6.94757	0.000144812	0.00412549	1.39195	12.7535
1451152_a_at	11931	Atp1b1	ATPase, Na+/K+ transporting, beta 1 polypeptide (Atp1b1)	1.53071	0.6142	10.5349	4.52596	0.00215165	0.0161965	-1.46347	8.86034
1428631_a_at	67003	Uqcrc2	ubiquinol cytochrome c reductase core protein 2 (Uqcrc2)	1.5294	0.612965	12.1704	6.97173	0.000141469	0.00406738	1.41649	12.7872
1428745_a_at	69487	2310003L22Rik	RIKEN cDNA 2310003L22 gene (2310003L22Rik)	1.52913	0.612715	8.20807	7.40224	9.42447e-05	0.0034252	1.84227	13.3732
1449000_at	28295;100046684	D10Jhu81e	DNA segment, Chr 10, Johns Hopkins University 81 expressed (D10Jhu81e);similar to es1 protein	1.52558	0.609354	10.2179	6.50578	0.000224456	0.00509229	0.930575	12.1213
1451385_at	70186	2310056P07Rik	RIKEN cDNA 2310056P07 gene (2310056P07Rik)	1.52502	0.608826	10.2945	6.72205	0.000180634	0.00459424	1.15946	12.4346
1443833_at				1.52484	0.608655	7.16748	5.4617	0.000692761	0.0088408	-0.261852	10.4954
1442645_at				1.52472	0.608543	6.441	6.00095	0.000380596	0.0066328	0.372665	11.3595
1455713_x_at	12034	Phb2	prohibitin 2 (Phb2)	1.52453	0.608366	10.0905	6.84884	0.000159418	0.00438154	1.29093	12.6149
1418253_a_at	18415	Hspa4l	heat shock protein 4 like (Hspa4l)	1.52375	0.607627	6.12584	4.85158	0.00143004	0.0129305	-1.03053	9.44973
1431274_a_at	15526	Hspa9	heat shock protein 9 (Hspa9)	1.52333	0.607231	8.02643	4.74343	0.00163504	0.0138891	-1.17256	9.25645
1434754_at	380711	Garnl4	GTPase activating RANGAP domain-like 4 (Garnl4)	1.52143	0.605428	7.42428	5.68634	0.000537327	0.00780835	0.00747145	10.8619
1456573_x_at	18115	Nnt	nicotinamide nucleotide transhydrogenase (Nnt)	1.52075	0.604779	7.70348	3.13082	0.0147565	0.0522321	-3.48439	6.08251
1428589_at	107733	Mrpl41	mitochondrial ribosomal protein L41 (Mrpl41)	1.52064	0.604677	8.7936	6.51048	0.000223387	0.00508035	0.935611	12.1282
1427055_at	75778	Them4	thioesterase superfamily member 4 (Them4)	1.5203	0.604353	7.13701	5.12947	0.00102137	0.0109308	-0.673585	9.93528
1448621_a_at	20597	Smpd1	sphingomyelin phosphodiesterase 1, acid lysosomal (Smpd1)	1.51996	0.604029	9.40904	7.30176	0.000103444	0.00356341	1.74481	13.2389
1427112_at				1.51644	0.600688	6.11725	6.81191	0.000165297	0.00449037	1.25284	12.5627
1438641_x_at	68952	1500016O10Rik	RIKEN cDNA 1500016O10 gene (1500016O10Rik)	1.51621	0.60047	9.48705	6.24769	0.000292912	0.00579539	0.649562	11.7372
1433107_at				1.51617	0.600434	7.41962	6.74043	0.000177373	0.00457207	1.17864	12.4609
1440255_at	102423;100045760	Mizf	MBD2-interacting zinc finger (Mizf);similar to MBD2-interacting zinc finger	1.5161	0.600369	6.53131	5.19419	0.000945846	0.0105315	-0.592102	10.0461
1416402_at	56199;100048313	Abcb10	ATP-binding cassette, sub-family B (MDR/TAP), member 10 (Abcb10);similar to ABC transporter	1.51505	0.599366	7.80059	5.98833	0.000385809	0.00665179	0.358271	11.3398
1424171_a_at	14651	Hagh	hydroxyacyl glutathione hydrolase (Hagh)	1.51477	0.599101	8.38358	7.39323	9.50313e-05	0.00343379	1.83358	13.3612
1433836_a_at	213393	8430408G22Rik	RIKEN cDNA 8430408G22 gene (8430408G22Rik)	1.51456	0.598899	8.5998	6.3472	0.000264096	0.00549232	0.758947	11.8866
1452692_a_at	72900	Ndufv2	NADH dehydrogenase (ubiquinone) flavoprotein 2 (Ndufv2)	1.51332	0.597721	12.0402	7.42363	9.24063e-05	0.00339131	1.86287	13.4016
1419300_at	14254	Flt1	FMS-like tyrosine kinase 1 (Flt1)	1.51211	0.596564	8.23284	5.06562	0.00110241	0.0113328	-0.754573	9.82512
1447820_x_at	12896	Cpt2	carnitine palmitoyltransferase 2 (Cpt2)	1.51205	0.596508	7.55853	6.03281	0.000367791	0.00650657	0.408875	11.4088
1449281_at	18188	Nrtn	neurturin (Nrtn)	1.51133	0.595817	7.25239	5.42028	0.000726512	0.00909244	-0.312293	10.4267
1419547_at	68636	Fahd1	fumarylacetoacetate hydrolase domain containing 1 (Fahd1)	1.51082	0.595336	7.04888	5.87841	0.000434666	0.00708253	0.232059	11.1678
1421535_a_at	18577	Pde4a	phosphodiesterase 4A, cAMP specific (Pde4a)	1.50998	0.594526	7.60425	6.60677	0.000202675	0.00481405	1.03819	12.2685
1435004_at	269614	Pank4	pantothenate kinase 4 (Pank4)	1.50986	0.594413	8.50763	5.04546	0.00112946	0.0114086	-0.780283	9.79015
1434447_at	17295	Met	met proto-oncogene (Met)	1.50953	0.5941	7.2588	5.09037	0.00107019	0.0111778	-0.723109	9.86792
1438025_at	108853	Mtrf1l	mitochondrial translational release factor 1-like (Mtrf1l)	1.50841	0.593033	6.88377	6.4575	0.000235779	0.00519767	0.87866	12.0503
1429241_at	74552;100047789	Npal3	NIPA-like domain containing 3 (Npal3);similar to NIPA-like domain containing 3	1.50693	0.591615	8.39768	3.20279	0.0132742	0.0488077	-3.37477	6.23523
1450380_at	105298	Epdr1	ependymin related protein 1 (zebrafish) (Epdr1)	1.50641	0.591113	10.239	6.97471	0.000141062	0.00406738	1.41951	12.7914
1452807_s_at	68952	1500016O10Rik	RIKEN cDNA 1500016O10 gene (1500016O10Rik)	1.50579	0.590522	8.18775	4.87255	0.00139364	0.0127686	-1.00319	9.48693
1422501_s_at	67834	Idh3a	isocitrate dehydrogenase 3 (NAD+) alpha (Idh3a)	1.50542	0.590163	11.2482	7.3638	9.76519e-05	0.00348055	1.80512	13.322
1447462_at				1.50282	0.587672	6.40762	6.41359	0.000246627	0.00530582	0.831193	11.9854
1426375_s_at	218885	Oxnad1	oxidoreductase NAD-binding domain containing 1 (Oxnad1)	1.50218	0.587055	8.04655	6.79868	0.000167461	0.00450988	1.23916	12.5439
1428916_s_at	68346	Sirt5	sirtuin 5 (silent mating type information regulation 2 homolog) 5 (S. cerevisiae) (Sirt5)	1.50097	0.585896	7.47667	7.32247	0.000101469	0.00353669	1.76499	13.2667
1449118_at	13171	Dbt	dihydrolipoamide branched chain transacylase E2 (Dbt)	1.50041	0.585357	7.87657	3.62518	0.00722731	0.0330904	-2.74092	7.11233
1422578_at	12974	Cs	citrate synthase (Cs)	1.50019	0.585141	12.0675	7.06986	0.000128745	0.00391204	1.51544	12.9232
1460074_x_at	105298	Epdr1	ependymin related protein 1 (zebrafish) (Epdr1)	1.50018	0.585138	8.39592	6.4053	0.000248736	0.00533288	0.822203	11.9731
1426742_at	11950	Atp5f1	ATP synthase, H+ transporting, mitochondrial F0 complex, subunit b, isoform 1 (Atp5f1)	1.50017	0.585127	12.0041	6.79345	0.000168326	0.00452017	1.23374	12.5365
1453651_a_at	55951;100047509	Brp44l	brain protein 44-like (Brp44l);similar to brain protein 44-like protein;similar to brain protein 44-like protein	1.49997	0.584938	11.8463	7.02374	0.000134559	0.0040168	1.46908	12.8595
1422577_at	12974	Cs	citrate synthase (Cs)	1.49916	0.58415	11.268	6.32313	0.000270766	0.00555693	0.73261	11.8507
1429259_a_at	544717	1190007I07Rik	RIKEN cDNA 1190007I07 gene (1190007I07Rik)	1.49868	0.58369	10.0603	6.31921	0.000271872	0.00557352	0.728306	11.8448
1416202_at	12034	Phb2	prohibitin 2 (Phb2)	1.49568	0.580801	9.65724	6.33026	0.000268773	0.00554645	0.74041	11.8613
1443816_s_at	104709	Pik3r6	phosphoinositide-3-kinase, regulatory subunit 6 (Pik3r6)	1.49493	0.580081	7.64996	4.25735	0.00304953	0.0199265	-1.83245	8.3572
1460451_at	69671	Tmem52	transmembrane protein 52 (Tmem52)	1.49492	0.580072	9.33349	3.22219	0.0129021	0.047948	-3.34528	6.27625
1434155_a_at	69662	2310061I04Rik	RIKEN cDNA 2310061I04 gene (2310061I04Rik)	1.49482	0.579976	10.0789	5.98864	0.000385678	0.00665179	0.358629	11.3403
1438435_at	66190	Phca	phytoceramidase, alkaline (Phca)	1.49458	0.579738	6.07482	5.68978	0.000535271	0.00778495	0.0115339	10.8674
1424698_s_at	227960	Gca	grancalcin (Gca)	1.49423	0.579399	5.80719	4.60958	0.00193448	0.0151878	-1.35077	9.01384
1416610_a_at	12725	Clcn3	chloride channel 3 (Clcn3)	1.49419	0.57936	7.86911	5.58832	0.000599833	0.00826771	-0.109154	10.7032
1422747_at	50883	Chek2	CHK2 checkpoint homolog (S. pombe) (Chek2)	1.49398	0.579163	6.38094	5.95138	0.000401517	0.00679731	0.316035	11.2823
1453767_a_at	103850	Nt5m	5',3'-nucleotidase, mitochondrial (Nt5m)	1.49358	0.57877	7.88867	5.82316	0.000461783	0.00726725	0.167977	11.0805
1428722_at	76722	Ckmt2	creatine kinase, mitochondrial 2 (Ckmt2)	1.4935	0.578695	13.0197	7.0532	0.000130812	0.00395542	1.49873	12.9002
1415685_at	76784	Mtif2	mitochondrial translational initiation factor 2 (Mtif2)	1.49305	0.578263	7.7389	4.19516	0.00331105	0.0209509	-1.91939	8.2385
1427927_at				1.49191	0.577161	7.1174	6.78532	0.000169678	0.00453696	1.22532	12.5249
1416090_at	68263;100044400	Pdhb	pyruvate dehydrogenase (lipoamide) beta (Pdhb);similar to pyruvate dehydrogenase (lipoamide) beta	1.49187	0.577122	11.9867	6.78067	0.000170459	0.00454345	1.22049	12.5183
1417680_at	16493	Kcna5	potassium voltage-gated channel, shaker-related subfamily, member 5 (Kcna5)	1.49181	0.577061	6.95344	4.37673	0.00260822	0.0183074	-1.66715	8.58272
1438159_x_at				1.49172	0.576975	11.4043	7.08204	0.000127256	0.0039076	1.52765	12.94
1458384_at				1.49057	0.575862	6.93812	6.37982	0.000255348	0.0054004	0.794511	11.9352
1452173_at	97212	Hadha	hydroxyacyl-Coenzyme A dehydrogenase/3-ketoacyl-Coenzyme A thiolase/enoyl-Coenzyme A hydratase (trifunctional protein), alpha subunit (Hadha)	1.49048	0.575775	10.5218	6.03003	0.000368889	0.00651368	0.405722	11.4045
1428766_at	67390	Rnmtl1	RNA methyltransferase like 1 (Rnmtl1)	1.49032	0.575617	7.67184	6.53961	0.000216882	0.00499309	0.966772	12.1708
1438517_at				1.49017	0.575481	5.33351	4.1813	0.00337258	0.021194	-1.93883	8.21193
1457324_at				1.48993	0.575245	7.30965	1.46678	0.182194	0.302605	-5.94728	2.45646
1434971_x_at				1.48854	0.573894	9.91547	7.14873	0.000119439	0.00378905	1.59415	13.0314
1451069_at	223775	Pim3	proviral integration site 3 (Pim3)	1.48826	0.573625	6.69849	6.95076	0.000144366	0.00412535	1.39519	12.758
1424313_a_at	75406	Ndufs7	NADH dehydrogenase (ubiquinone) Fe-S protein 7 (Ndufs7)	1.48728	0.572674	11.7787	6.96953	0.00014177	0.00406979	1.41426	12.7842
1417103_at	13202	Ddt	D-dopachrome tautomerase (Ddt)	1.4863	0.571726	8.06294	5.96317	0.000396431	0.00676391	0.329527	11.3006
1448274_at	12261	C1qbp	complement component 1, q subcomponent binding protein (C1qbp)	1.48599	0.571429	8.96181	6.71546	0.000181819	0.0045988	1.15258	12.4252
1451398_at	234309;100046395	Cbr4	carbonyl reductase 4 (Cbr4);similar to carbonic reductase 4	1.48599	0.571425	9.04984	6.12586	0.000333037	0.00615953	0.513864	11.552
1433457_s_at	231413	Grsf1	G-rich RNA sequence binding factor 1 (Grsf1)	1.48584	0.571283	8.97829	7.00661	0.000136792	0.00402422	1.45179	12.8357
1458040_at				1.48584	0.57128	7.03458	5.68973	0.000535301	0.00778495	0.0114751	10.8674
1449137_at	18597	Pdha1	pyruvate dehydrogenase E1 alpha 1 (Pdha1)	1.48568	0.571126	11.4108	5.81754	0.000464641	0.00726725	0.161442	11.0716
1417499_at	30059	Timm10	translocase of inner mitochondrial membrane 10 homolog (yeast) (Timm10)	1.48543	0.57088	9.00529	5.56464	0.00061611	0.00835353	-0.137534	10.6645
1448795_a_at	21379;100046166	Tbrg4;	transforming growth factor beta regulated gene 4 (Tbrg4);similar to Transforming growth factor beta regulated gene 4	1.4845	0.569975	8.0795	5.45122	0.000701133	0.00890557	-0.274589	10.478
1417877_at	67484	Eepd1	endonuclease/exonuclease/phosphatase family domain containing 1 (Eepd1)	1.48338	0.568885	8.70057	5.4959	0.00066619	0.00869531	-0.220383	10.5518
1455424_at				1.48337	0.568877	6.2939	5.35983	0.000779082	0.00944435	-0.38638	10.3259
1448352_at	269593	Luzp1	leucine zipper protein 1 (Luzp1)	1.48337	0.568877	6.96152	1.81541	0.108597	0.208323	-5.47468	3.20294
1416366_at	68197;675851	Ndufc2	NADH dehydrogenase (ubiquinone) 1, subcomplex unknown, 2 (Ndufc2);similar to NADH dehydrogenase (ubiquinone) 1, subcomplex unknown, 2;similar to NADH dehydrogenase (ubiquinone) 1, subcomplex unknown, 2	1.4826	0.568127	11.6227	6.32423	0.000270457	0.00555693	0.733813	11.8523
1457983_s_at	192174	Rwdd4a	RWD domain containing 4A (Rwdd4a)	1.4824	0.567932	7.81183	5.46609	0.000689282	0.0088408	-0.256514	10.5026
1438188_x_at	214663	Slc25a29	solute carrier family 25 (mitochondrial carrier, palmitoylcarnitine transporter), member 29 (Slc25a29)	1.48207	0.567612	7.71851	6.48718	0.000228746	0.0051358	0.910606	12.094
1448997_at	19157	Pscd1	pleckstrin homology, Sec7 and coiled-coil domains 1 (Pscd1)	1.48173	0.567278	6.22527	4.65169	0.00183427	0.0148431	-1.29442	9.09058
1452464_a_at	66559	Metapl1	methionine aminopeptidase-like 1 (Metapl1)	1.48116	0.56673	7.39959	5.36391	0.000775405	0.00941197	-0.381362	10.3328
1421557_x_at	56551	Txn2	thioredoxin 2 (Txn2)	1.48112	0.56669	9.87346	5.03809	0.00113951	0.0114545	-0.789685	9.77737
1448253_at	14661	Glud1	glutamate dehydrogenase 1 (Glud1)	1.48082	0.566396	9.7845	5.49997	0.000663102	0.00868356	-0.215458	10.5585
1452130_at	66958	Txndc14	thioredoxin domain containing 14 (Txndc14)	1.48071	0.566291	8.36359	4.96146	0.00125021	0.0120186	-0.888015	9.64361
1420889_at	15159	Hccs	holocytochrome c synthetase (Hccs)	1.48061	0.566195	8.63293	5.7627	0.000493611	0.00745937	0.097378	10.9843
1445708_x_at	67289	3110021A11Rik	RIKEN cDNA 3110021A11 gene (3110021A11Rik)	1.48026	0.565854	8.4201	6.46725	0.000233442	0.00517395	0.889166	12.0646
1416367_at	66117	1110001J03Rik	RIKEN cDNA 1110001J03 gene (1110001J03Rik)	1.48002	0.565613	10.0882	5.38929	0.000752957	0.0092445	-0.350207	10.3751
1455905_at	72503	2610507B11Rik	RIKEN cDNA 2610507B11 gene (2610507B11Rik)	1.47912	0.56474	8.67175	1.21946	0.25883	0.391445	-6.24791	1.94992
1441945_s_at	68644	Abhd14a	abhydrolase domain containing 14A (Abhd14a)	1.47824	0.56388	7.45344	5.61923	0.000579297	0.00814564	-0.0722293	10.7534
1428134_at	67914	Coq9	coenzyme Q9 homolog (yeast) (Coq9)	1.47692	0.562588	11.2928	6.67805	0.000188717	0.00468349	1.11337	12.3715
1418185_at	66706	4733401H18Rik	RIKEN cDNA 4733401H18 gene (4733401H18Rik)	1.47676	0.562439	7.99328	6.13451	0.000329993	0.00615188	0.52357	11.5653
1423072_at	68157	6720475J19Rik	RIKEN cDNA 6720475J19 gene (6720475J19Rik)	1.47658	0.562262	7.07466	1.65496	0.138144	0.247904	-5.69809	2.85576
1416086_at	22022	Tpst2	protein-tyrosine sulfotransferase 2 (Tpst2)	1.47655	0.562226	7.64671	5.66507	0.000550258	0.00790382	-0.0177265	10.8276
1449010_at	18415	Hspa4l	heat shock protein 4 like (Hspa4l)	1.47486	0.560581	6.19473	4.15611	0.00348758	0.0216795	-1.97424	8.16356
1433988_s_at				1.4748	0.560517	6.15953	5.63211	0.000570973	0.00805343	-0.0568907	10.7743
1427206_at	69597	Afg3l2	AFG3(ATPase family gene 3)-like 2 (yeast) (Afg3l2)	1.47477	0.560494	7.51336	5.61092	0.00058474	0.00819206	-0.0821429	10.7399
1434097_at	234358	D10627	cDNA sequence D10627 (D10627)	1.47371	0.559448	6.02909	4.76513	0.00159145	0.0137395	-1.14391	9.29544
1427994_at	246746;100047115	Cd300lf	CD300 antigen like family member F (Cd300lf);similar to CD300 antigen like family member F	1.47347	0.559219	7.11972	4.14897	0.00352097	0.0218306	-1.9843	8.14981
1422208_a_at	14697	Gnb5	guanine nucleotide binding protein (G protein), beta 5 (Gnb5)	1.4714	0.55719	8.72963	6.65757	0.000192613	0.00469238	1.09184	12.342
1451002_at	11429	Aco2	aconitase 2, mitochondrial (Aco2)	1.47099	0.556789	12.6053	5.82516	0.000460769	0.00726725	0.170303	11.0837
1418506_a_at	21672	Prdx2	peroxiredoxin 2 (Prdx2)	1.47083	0.55663	10.1703	5.50388	0.000660147	0.00865264	-0.210723	10.5649
1444844_at				1.47036	0.556169	6.84704	3.97697	0.00443913	0.0247725	-2.22872	7.81551
1428613_at	52815	Ldhd	lactate dehydrogenase D (Ldhd)	1.47028	0.55609	8.00126	5.33601	0.000800932	0.00958507	-0.415714	10.286
1439308_at				1.47018	0.555993	9.13432	5.00999	0.0011788	0.0116554	-0.825639	9.72846
1416194_at	13120	Cyp4b1	cytochrome P450, family 4, subfamily b, polypeptide 1 (Cyp4b1)	1.46951	0.555334	7.45505	6.33094	0.000268584	0.00554645	0.741155	11.8623
1444409_at				1.46867	0.554511	7.17842	6.18032	0.000314391	0.00598164	0.574776	11.6352
1439442_x_at	70120	Yars2	tyrosyl-tRNA synthetase 2 (mitochondrial) (Yars2)	1.468	0.553849	6.23073	5.48832	0.00067198	0.00873434	-0.229559	10.5393
1417286_at	68202	Ndufa5	NADH dehydrogenase (ubiquinone) 1 alpha subcomplex, 5 (Ndufa5)	1.46781	0.553664	11.1748	6.37268	0.000257235	0.00542804	0.786738	11.9246
1423762_at	72113	Adck1	aarF domain containing kinase 1 (Adck1)	1.46742	0.553278	7.61232	6.66497	0.000191196	0.00468882	1.09962	12.3527
1434450_s_at	320129	Adrbk2	adrenergic receptor kinase, beta 2 (Adrbk2)	1.46735	0.553212	7.14555	5.69152	0.000534232	0.00778149	0.013594	10.8702
1417565_at	67469	Abhd5	abhydrolase domain containing 5 (Abhd5)	1.46613	0.552012	7.91584	6.29615	0.000278466	0.00565913	0.702992	11.8102
1436834_x_at	17449	Mdh1	malate dehydrogenase 1, NAD (soluble) (Mdh1)	1.46553	0.55142	12.0431	5.23188	0.000904712	0.0102752	-0.544941	10.1103
1448985_at	105352	Dusp22	dual specificity phosphatase 22 (Dusp22)	1.4651	0.550999	8.98922	6.25998	0.000289171	0.00574736	0.663145	11.7558
1428159_s_at	70316	Ndufab1	NADH dehydrogenase (ubiquinone) 1, alpha/beta subcomplex, 1 (Ndufab1)	1.46438	0.550292	11.9296	6.7589	0.000174162	0.00454479	1.19787	12.4873
1435153_at	399566	Btbd6	BTB (POZ) domain containing 6 (Btbd6)	1.46307	0.548996	7.4024	5.86832	0.000439485	0.00712982	0.220384	11.1519
1436142_at	238276	Akap5	A kinase (PRKA) anchor protein 5 (Akap5)	1.46268	0.548618	5.27455	3.60008	0.00748818	0.0338215	-2.77807	7.06117
1424716_at				1.46228	0.548222	6.91157	5.22903	0.000907753	0.0103035	-0.5485	10.1054
1424828_a_at	14194	Fh1	fumarate hydratase 1 (Fh1)	1.46076	0.546717	11.5311	6.10937	0.00033892	0.00621802	0.495347	11.5268
1448322_a_at	12857	Cox4i1	cytochrome c oxidase subunit IV isoform 1 (Cox4i1)	1.46061	0.546575	12.8404	6.35446	0.000262122	0.00549029	0.766872	11.8975
1449001_at				1.4605	0.54646	8.89551	4.82183	0.00148347	0.0132031	-1.06942	9.39681
1460354_a_at	68537	Mrpl13	mitochondrial ribosomal protein L13 (Mrpl13)	1.46038	0.546345	8.60699	4.81905	0.00148856	0.0132233	-1.07306	9.39186
1433048_at				1.46017	0.546132	5.94417	4.97013	0.00123712	0.0119603	-0.876848	9.6588
1435757_a_at	67003	Uqcrc2	ubiquinol cytochrome c reductase core protein 2 (Uqcrc2)	1.4592	0.545178	11.9905	6.41928	0.000245191	0.00529545	0.837357	11.9938
1428068_at	68653	Samm50	sorting and assembly machinery component 50 homolog (S. cerevisiae) (Samm50)	1.45903	0.545011	10.7908	6.48676	0.000228843	0.0051358	0.910158	12.0934
1444288_at				1.45874	0.544724	6.12867	4.70676	0.00171169	0.0142707	-1.22112	9.19036
1456325_at	216543	Cep68	centrosomal protein 68 (Cep68)	1.45861	0.544596	6.62443	5.89044	0.000428999	0.00705018	0.245952	11.1867
1420657_at	22229	Ucp3	uncoupling protein 3 (mitochondrial, proton carrier) (Ucp3)	1.45851	0.544495	8.45936	4.00091	0.00429713	0.0243873	-2.19446	7.86241
1460506_s_at	68197;675851	Ndufc2	NADH dehydrogenase (ubiquinone) 1, subcomplex unknown, 2 (Ndufc2);similar to NADH dehydrogenase (ubiquinone) 1, subcomplex unknown, 2;similar to NADH dehydrogenase (ubiquinone) 1, subcomplex unknown, 2	1.45778	0.543772	11.6528	6.44949	0.000237717	0.00521001	0.870022	12.0385
1450865_s_at	64660	Mrps24	mitochondrial ribosomal protein S24 (Mrps24)	1.45738	0.543378	8.89175	6.30458	0.000276033	0.00562801	0.712261	11.8229
1424182_at	110446	Acat1	acetyl-Coenzyme A acetyltransferase 1 (Acat1)	1.45702	0.543018	8.80867	5.0779	0.00108629	0.0112732	-0.738954	9.84637
1449782_at				1.45674	0.542746	5.0853	4.27407	0.00298311	0.0196383	-1.80917	8.38897
1454980_at				1.4563	0.542311	9.93081	5.93668	0.000407964	0.00683635	0.299177	11.2593
1450880_at	94063	Mrpl16	mitochondrial ribosomal protein L16 (Mrpl16)	1.45564	0.541654	9.50919	5.43843	0.000711503	0.00897385	-0.290157	10.4568
1436613_at				1.45533	0.541348	8.72537	4.28335	0.00294691	0.0195455	-1.79627	8.40658
1431011_at				1.45519	0.541203	7.10456	5.18623	0.000954792	0.0105807	-0.602087	10.0325
1451019_at	56464	Ctsf	cathepsin F (Ctsf)	1.45515	0.54117	7.15273	5.74743	0.000502027	0.0075292	0.079468	10.9599
1457825_x_at	21452	Tcn2	transcobalamin 2 (Tcn2)	1.45427	0.540297	8.12297	5.64214	0.000564576	0.00799547	-0.0449495	10.7905
1421583_at				1.45389	0.539922	4.99269	2.55486	0.0350799	0.0935848	-4.36952	4.83321
1438403_s_at	72289	Malat1	metastasis associated lung adenocarcinoma transcript 1 (non-coding RNA) (Malat1)	1.4533	0.539329	9.88468	1.30773	0.228789	0.357568	-6.14457	2.12791
1421208_at	16151	Ikbkg	inhibitor of kappaB kinase gamma (Ikbkg)	1.45318	0.539217	7.22795	4.64587	0.00184778	0.0148845	-1.30219	9.07999
1435232_x_at				1.45272	0.538757	11.141	5.83984	0.000453405	0.00723477	0.187366	11.1069
1457721_at	19013	Ppara	peroxisome proliferator activated receptor alpha (Ppara)	1.45219	0.538233	7.74219	4.83509	0.00145939	0.0130891	-1.05207	9.42042
1423833_a_at	70456	Brp44	brain protein 44 (Brp44)	1.45159	0.537638	12.1389	6.59226	0.000205654	0.00486628	1.02281	12.2475
1451304_at	70209	Tmem143	transmembrane protein 143 (Tmem143)	1.45136	0.537403	6.80406	4.77752	0.00156715	0.013605	-1.1276	9.31764
1432971_at				1.4501	0.536154	5.89954	2.90507	0.0206452	0.0656611	-3.83031	5.59805
1445736_at				1.44973	0.535779	5.68828	4.31219	0.00283748	0.0191178	-1.75626	8.46117
1439669_at	235599	6430571L13Rik	RIKEN cDNA 6430571L13 gene (6430571L13Rik)	1.44972	0.53577	7.51742	4.54825	0.00209127	0.0159479	-1.43333	8.9014
1430287_s_at	69536	Hemk1	HemK methyltransferase family member 1 (Hemk1)	1.44903	0.535087	7.39812	5.55374	0.000623766	0.00840757	-0.150625	10.6467
1433731_at	140488	Igf2bp3	insulin-like growth factor 2 mRNA binding protein 3 (Igf2bp3)	1.44895	0.535011	7.62824	3.81224	0.00556483	0.0283729	-2.46658	7.48945
1458456_x_at	235599	6430571L13Rik	RIKEN cDNA 6430571L13 gene (6430571L13Rik)	1.44808	0.534137	7.33949	3.97192	0.00446972	0.0248691	-2.23595	7.8056
1415719_s_at	74252	Armc1	armadillo repeat containing 1 (Armc1)	1.4479	0.533967	8.21635	6.25245	0.000291457	0.00578405	0.654823	11.7444
1454075_s_at	67725	Nudt13	nudix (nucleoside diphosphate linked moiety X)-type motif 13 (Nudt13)	1.4478	0.533863	7.52578	6.11307	0.00033759	0.0062098	0.499506	11.5324
1440569_at	72472	Slc16a10	solute carrier family 16 (monocarboxylic acid transporters), member 10 (Slc16a10)	1.4475	0.533567	6.21564	2.82009	0.0234579	0.0712878	-3.96107	5.41378
1448589_at	66046	Ndufb5	NADH dehydrogenase (ubiquinone) 1 beta subcomplex, 5 (Ndufb5)	1.44704	0.533103	12.0975	5.27515	0.00085989	0.00999093	-0.491047	10.1836
1423651_at	69046	Isca1	iron-sulfur cluster assembly 1 homolog (S. cerevisiae) (Isca1)	1.44692	0.532988	11.4273	5.86798	0.000439646	0.00712982	0.219997	11.1514
1420056_s_at	107817	Jmjd6	jumonji domain containing 6 (Jmjd6)	1.44684	0.532907	7.2406	4.71874	0.00168622	0.0141212	-1.20523	9.21199
1426822_at	214952	Rhot2	ras homolog gene family, member T2 (Rhot2)	1.44657	0.53264	8.81256	5.49237	0.000668879	0.00871089	-0.224655	10.546
1453472_a_at	75345	Slamf7	SLAM family member 7 (Slamf7)	1.44622	0.532287	5.82261	5.10042	0.0010574	0.0111355	-0.710359	9.88526
1428179_at	72900	Ndufv2	NADH dehydrogenase (ubiquinone) flavoprotein 2 (Ndufv2)	1.44582	0.531893	12.3323	6.49369	0.000227233	0.00512423	0.917606	12.1035
1448402_at	21894	Tln1	talin 1 (Tln1)	1.44533	0.531398	9.64637	5.97838	0.000389972	0.00670257	0.346913	11.3243
1418504_at	15526	Hspa9	heat shock protein 9 (Hspa9)	1.44516	0.531229	11.0085	5.72902	0.000512392	0.00762047	0.057819	10.9305
1448427_at	67130	Ndufa6	NADH dehydrogenase (ubiquinone) 1 alpha subcomplex, 6 (B14) (Ndufa6)	1.44415	0.530225	11.3786	5.99852	0.000381596	0.00663604	0.369889	11.3557
1450860_at	66988	Lap3	leucine aminopeptidase 3 (Lap3)	1.4441	0.530169	8.47235	5.73951	0.000506458	0.007575	0.0701591	10.9473
1422309_a_at	57275	Lenep	lens epithelial protein (Lenep)	1.4434	0.529473	6.62095	6.42485	0.000243792	0.00529441	0.843393	12.0021
1448486_at				1.4427	0.528768	9.32077	5.48958	0.000671013	0.00872783	-0.228032	10.5414
1448331_at	66916	Ndufb7	NADH dehydrogenase (ubiquinone) 1 beta subcomplex, 7 (Ndufb7)	1.44125	0.527322	10.6719	4.89505	0.00135571	0.0125805	-0.973934	9.52673
1418327_at	68002	1110058L19Rik	RIKEN cDNA 1110058L19 gene (1110058L19Rik)	1.44085	0.526921	9.68678	6.13152	0.000331043	0.00615686	0.520213	11.5607
1447961_s_at	60441	Mrpl38	mitochondrial ribosomal protein L38 (Mrpl38)	1.44068	0.526747	8.27795	6.4978	0.000226286	0.00512132	0.922011	12.1096
1416269_at	57423	Atp5j2	ATP synthase, H+ transporting, mitochondrial F0 complex, subunit f, isoform 2 (Atp5j2)	1.44061	0.526682	12.3151	5.70553	0.000525953	0.00772717	0.0301426	10.8928
1451312_at	75406	Ndufs7	NADH dehydrogenase (ubiquinone) Fe-S protein 7 (Ndufs7)	1.44043	0.526499	11.842	5.5485	0.000627484	0.00843743	-0.156926	10.6381
1453070_at				1.44035	0.526417	5.80489	3.60354	0.00745162	0.0337199	-2.77294	7.06823
1438546_x_at	11740	Slc25a5	solute carrier family 25 (mitochondrial carrier, adenine nucleotide translocator), member 5 (Slc25a5)	1.44014	0.526207	8.53954	5.33772	0.000799345	0.00957833	-0.413611	10.2889
1448488_at	77721	Mrps5	mitochondrial ribosomal protein S5 (Mrps5)	1.43951	0.525578	7.63664	5.82312	0.000461799	0.00726725	0.167939	11.0804
1451274_at	18293	Ogdh	oxoglutarate dehydrogenase (lipoamide) (Ogdh)	1.43939	0.525459	11.3451	5.31956	0.000816419	0.00970217	-0.436025	10.2584
1424183_at	110446	Acat1	acetyl-Coenzyme A acetyltransferase 1 (Acat1)	1.43878	0.524842	10.6396	4.8768	0.00138638	0.0127297	-0.997654	9.49446
1422888_at	54197	Rnf5	ring finger protein 5 (Rnf5)	1.4387	0.524769	8.13928	5.22235	0.000914917	0.0103659	-0.556838	10.0941
1448179_at				1.4385	0.524567	11.797	5.69811	0.000530321	0.00773993	0.0213786	10.8808
1448566_at	53945	Slc40a1	solute carrier family 40 (iron-regulated transporter), member 1 (Slc40a1)	1.43752	0.523587	7.94405	5.43784	0.000711984	0.00897387	-0.290874	10.4559
1446069_at				1.43716	0.523223	5.90967	3.91266	0.00484631	0.0261031	-2.32115	7.6889
1434216_a_at	110959	Nudt19	nudix (nucleoside diphosphate linked moiety X)-type motif 19 (Nudt19)	1.43683	0.522893	9.54254	5.39601	0.000747133	0.00922433	-0.341973	10.3863
1417399_at	14456	Gas6	growth arrest specific 6 (Gas6)	1.43674	0.522804	9.67336	5.55275	0.000624468	0.00840875	-0.151818	10.6451
1423358_at	107522	Ece2	endothelin converting enzyme 2 (Ece2)	1.43664	0.522702	6.36472	4.51619	0.00217869	0.0163054	-1.47669	8.84232
1418112_at	107732	Mrpl10	mitochondrial ribosomal protein L10 (Mrpl10)	1.43649	0.522545	8.2992	6.225	0.000299958	0.00585434	0.624446	11.703
1434801_x_at	11740	Slc25a5	solute carrier family 25 (mitochondrial carrier, adenine nucleotide translocator), member 5 (Slc25a5)	1.43628	0.522339	9.44749	4.76381	0.00159407	0.013743	-1.14566	9.29307
1417670_at	21856	Timm44	translocase of inner mitochondrial membrane 44 (Timm44)	1.43623	0.522288	8.57772	5.16972	0.000973653	0.0106635	-0.622836	10.0043
1424359_at	75475	Oplah	5-oxoprolinase (ATP-hydrolysing) (Oplah)	1.43563	0.521689	7.9608	6.09652	0.000343584	0.00626147	0.480891	11.507
1433824_x_at	231413	Grsf1	G-rich RNA sequence binding factor 1 (Grsf1)	1.43558	0.521632	9.40693	4.82391	0.00147966	0.0131855	-1.0667	9.40052
1452332_at				1.43557	0.52162	6.91708	4.83477	0.00145996	0.0130891	-1.05249	9.41986
1422479_at	60525	Acss2	acyl-CoA synthetase short-chain family member 2 (Acss2)	1.43473	0.520778	7.87539	6.39089	0.000252452	0.00536322	0.806552	11.9517
1431889_x_at	72242	Psg21	pregnancy-specific glycoprotein 21 (Psg21)	1.43463	0.520674	6.8302	2.87909	0.0214659	0.0672429	-3.87027	5.54181
1424877_a_at	17025;100046072	Alad;	aminolevulinate, delta-, dehydratase (Alad);similar to aminolevulinate, delta-, dehydratase	1.43462	0.520669	7.81219	2.61726	0.0318973	0.0878512	-4.27351	4.97042
1416057_at	104130	Ndufb11	NADH dehydrogenase (ubiquinone) 1 beta subcomplex, 11 (Ndufb11)	1.43461	0.520659	11.9701	5.92867	0.000411524	0.00688337	0.289979	11.2467
1452973_at	243382	Ppm1k	protein phosphatase 1K (PP2C domain containing) (Ppm1k)	1.43417	0.520217	8.06216	5.46263	0.000692024	0.0088408	-0.260723	10.4969
1436796_at				1.43264	0.518671	7.02807	4.1424	0.00355201	0.0219199	-1.99357	8.13715
1421469_a_at	20850	Stat5a	signal transducer and activator of transcription 5A (Stat5a)	1.43245	0.518489	7.21543	6.07971	0.000349796	0.00631353	0.461942	11.4812
1453173_at	67861	2310005E10Rik	RIKEN cDNA 2310005E10 gene (2310005E10Rik)	1.43173	0.517759	8.94488	6.0175	0.000373883	0.00655241	0.391494	11.3851
1423166_at	12491	Cd36	CD36 antigen (Cd36)	1.43165	0.517679	9.89831	5.06734	0.00110014	0.0113328	-0.752386	9.8281
1428516_a_at	66400	Alkbh7	alkB, alkylation repair homolog 7 (E. coli) (Alkbh7)	1.43163	0.517659	8.44477	6.3917	0.000252242	0.00536322	0.807429	11.9529
1426522_at				1.43133	0.517357	11.4651	6.01891	0.000373319	0.00654865	0.393093	11.3873
1416902_a_at	12859;100046079	Cox5b;	cytochrome c oxidase, subunit Vb (Cox5b);similar to cytochrome c oxidase, subunit Vb	1.4311	0.517121	12.2983	5.43223	0.000716592	0.00900164	-0.297714	10.4466
1433813_at				1.43057	0.51659	6.86558	6.2152	0.000303061	0.00587813	0.613568	11.6881
1436803_a_at	66218	Ndufb9	NADH dehydrogenase (ubiquinone) 1 beta subcomplex, 9 (Ndufb9)	1.43048	0.516496	12.6768	6.4356	0.00024112	0.00525907	0.855024	12.018
1450452_a_at	67563	Narfl	nuclear prelamin A recognition factor-like (Narfl)	1.42919	0.515197	8.33947	6.28533	0.000281621	0.00569688	0.691092	11.794
1428880_at	66072	0610038F07Rik	RIKEN cDNA 0610038F07 gene (0610038F07Rik)	1.429	0.515009	8.8508	6.20166	0.000307403	0.00594366	0.598535	11.6676
1429260_at				1.42897	0.514979	6.98524	5.0475	0.00112668	0.011399	-0.777675	9.7937
1424271_at	13175	Dclk1	doublecortin-like kinase 1 (Dclk1)	1.42849	0.514487	8.69548	5.2486	0.000887088	0.0101551	-0.524074	10.1386
1416657_at	11651;100047666	Akt1;	thymoma viral proto-oncogene 1 (Akt1);similar to serine/threonine protein kinase	1.42791	0.513904	8.43345	5.15346	0.000992626	0.0107955	-0.643307	9.97646
1456318_at	243653	Clec1a	C-type lectin domain family 1, member a (Clec1a)	1.42781	0.513804	6.59555	5.5701	0.000612316	0.00835033	-0.130986	10.6734
1432472_a_at	78038	Mccc2	methylcrotonoyl-Coenzyme A carboxylase 2 (beta) (Mccc2)	1.42729	0.513283	7.41374	5.29785	0.000837362	0.00985717	-0.462888	10.2219
1435168_at	209225	Zfp710	zinc finger protein 710 (Zfp710)	1.42683	0.512817	7.49028	4.91271	0.00132672	0.0123914	-0.95101	9.55792
1436331_at	230895	Vps13d	vacuolar protein sorting 13 D (yeast) (Vps13d)	1.42654	0.512516	7.6556	6.22902	0.000298696	0.00583579	0.628902	11.709
1453206_at	229211	Acad9	acyl-Coenzyme A dehydrogenase family, member 9 (Acad9)	1.42652	0.512504	7.8821	4.62637	0.00189381	0.0150354	-1.32826	9.04449
1435966_x_at				1.4265	0.512484	8.43281	5.1319	0.00101841	0.010929	-0.670508	9.93947
1450971_at	17873	Gadd45b	growth arrest and DNA-damage-inducible 45 beta (Gadd45b)	1.42642	0.5124	7.48089	2.49388	0.038504	0.0997343	-4.46318	4.69885
1417285_a_at	68202	Ndufa5	NADH dehydrogenase (ubiquinone) 1 alpha subcomplex, 5 (Ndufa5)	1.42642	0.512395	11.2497	6.23525	0.000296752	0.00583124	0.635801	11.7185
1452501_at	13097	Cyp2c38	cytochrome P450, family 2, subfamily c, polypeptide 38 (Cyp2c38)	1.4255	0.511472	7.32921	3.96638	0.00450354	0.0249879	-2.2439	7.79473
1455126_x_at	433771	2310028O11Rik	RIKEN cDNA 2310028O11 gene (2310028O11Rik)	1.4251	0.511065	11.4086	6.12192	0.00033443	0.0061705	0.50945	11.546
1416050_a_at	20778	Scarb1	scavenger receptor class B, member 1 (Scarb1)	1.42495	0.510913	8.16619	3.33885	0.0108856	0.0431105	-3.16869	6.52144
1428765_at	17263	Meg3	maternally expressed 3 (Meg3)	1.42482	0.510777	5.9792	5.7049	0.000526324	0.00772717	0.0293945	10.8918
1433986_at	108934	BC024659	cDNA sequence BC024659 (BC024659)	1.42398	0.509934	9.73404	5.88593	0.000431113	0.00707199	0.240749	11.1796
1423890_x_at	11931	Atp1b1	ATPase, Na+/K+ transporting, beta 1 polypeptide (Atp1b1)	1.42364	0.509581	10.7286	4.03287	0.00411514	0.0238461	-2.14883	7.92484
1435658_at				1.42332	0.509257	8.1281	4.72281	0.00167766	0.0140874	-1.19984	9.21933
1438625_s_at	18555	Pctk1	PCTAIRE-motif protein kinase 1 (Pctk1)	1.42259	0.50852	10.9163	5.81898	0.000463908	0.00726725	0.163114	11.0739
1451667_at	215015;100048250	C530043G21Rik;	RIKEN cDNA C530043G21 gene (C530043G21Rik);similar to RIKEN cDNA C530043G21 gene	1.42242	0.508344	6.65201	2.62762	0.0313982	0.0868963	-4.25756	4.99317
1438187_at	214663	Slc25a29	solute carrier family 25 (mitochondrial carrier, palmitoylcarnitine transporter), member 29 (Slc25a29)	1.42241	0.508339	7.9339	5.64055	0.000565582	0.00799547	-0.0468369	10.788
1433478_at				1.42224	0.508162	8.87887	5.15387	0.000992149	0.0107955	-0.642797	9.97716
1424776_a_at	246696	Slc25a28	solute carrier family 25, member 28 (Slc25a28)	1.42152	0.507432	8.1582	4.89946	0.00134841	0.0125604	-0.968207	9.53452
1434970_a_at				1.42089	0.506793	9.61336	6.23476	0.000296905	0.00583124	0.635256	11.7177
1417098_s_at	26922	Mecr	mitochondrial trans-2-enoyl-CoA reductase (Mecr)	1.41949	0.505376	6.53293	4.18691	0.00334751	0.0210958	-1.93095	8.2227
1425538_x_at	26365	Ceacam1	CEA-related cell adhesion molecule 1 (Ceacam1)	1.4189	0.504778	5.82224	2.32899	0.0495654	0.118892	-4.71521	4.33452
1436169_at				1.4187	0.504572	5.97457	3.98202	0.00440873	0.0247208	-2.22148	7.82542
1425140_at	212442	Lactb2	lactamase, beta 2 (Lactb2)	1.4187	0.504566	7.82467	6.07979	0.000349766	0.00631353	0.462033	11.4813
1423676_at				1.41851	0.504375	12.2203	4.97262	0.00123338	0.0119603	-0.873638	9.66317
1439036_a_at	11931	Atp1b1	ATPase, Na+/K+ transporting, beta 1 polypeptide (Atp1b1)	1.41844	0.504305	9.19218	3.97706	0.0044386	0.0247725	-2.22859	7.81568
1443923_at	75547	Akap13	A kinase (PRKA) anchor protein 13 (Akap13)	1.4184	0.504263	6.40373	1.97369	0.0854037	0.174681	-5.24654	3.54956
1453824_at				1.41807	0.503927	6.09174	4.04497	0.0040484	0.0236572	-2.13159	7.94843
1443915_at				1.41807	0.503925	5.92446	2.95167	0.019254	0.062576	-3.75869	5.6987
1447016_at	100046817		hypothetical protein LOC100046817	1.41771	0.503567	6.12687	2.45015	0.0411673	0.104379	-4.53021	4.60236
1424465_at	381045	Ccdc58	coiled-coil domain containing 58 (Ccdc58)	1.41726	0.5031	9.62263	5.72781	0.000513079	0.00762047	0.0563993	10.9285
1452144_a_at	69163	Mrpl44	mitochondrial ribosomal protein L44 (Mrpl44)	1.41702	0.502857	8.30382	5.18523	0.000955928	0.010587	-0.603348	10.0308
1419081_at	66795	Atg10	autophagy-related 10 (yeast) (Atg10)	1.41702	0.502856	7.30381	5.56521	0.000615716	0.00835353	-0.136856	10.6654
1455911_x_at				1.41691	0.502743	11.9625	6.28406	0.000281995	0.00569688	0.689692	11.792
1460487_at				1.41653	0.502357	5.32856	4.202	0.00328111	0.0208433	-1.90979	8.2516
1419078_at	18080	Nin	ninein (Nin)	1.41533	0.501136	7.01699	3.74183	0.00613663	0.0301152	-2.56934	7.34834
1448306_at	18035	Nfkbia	nuclear factor of kappa light polypeptide gene enhancer in B-cells inhibitor, alpha (Nfkbia)	1.41527	0.501073	8.27606	3.12647	0.0148515	0.0523791	-3.49103	6.07325
1451638_s_at	74252;634390	Armc1;	armadillo repeat containing 1 (Armc1);similar to armadillo repeat-containing protein	1.41521	0.501018	7.94353	4.33753	0.00274494	0.018785	-1.7212	8.50901
1421815_at	105298	Epdr1	ependymin related protein 1 (zebrafish) (Epdr1)	1.41491	0.500713	9.36556	4.79105	0.00154106	0.0135164	-1.1098	9.34186
1443837_x_at	12043	Bcl2	B-cell leukemia/lymphoma 2 (Bcl2)	1.4148	0.500593	5.69919	4.17133	0.0034176	0.0213651	-1.95284	8.1928
1416023_at	14077;100047867	Fabp3;	fatty acid binding protein 3, muscle and heart (Fabp3);similar to mammary-derived growth inhibitor	1.41469	0.500486	12.4116	4.92514	0.00130674	0.0122721	-0.934917	9.57981
1451354_at	235169	Foxred1	FAD-dependent oxidoreductase domain containing 1 (Foxred1)	1.41464	0.500438	7.5802	5.14532	0.00100228	0.0108341	-0.653577	9.96249
1437519_x_at				1.41458	0.500376	8.95189	5.79757	0.000474965	0.00737141	0.138166	11.0399
1424839_a_at	72181	Nsun4	NOL1/NOP2/Sun domain family, member 4 (Nsun4)	1.41404	0.499818	7.86793	5.16999	0.000973339	0.0106635	-0.622494	10.0048
1423644_at	11428	Aco1	aconitase 1 (Aco1)	1.41403	0.499808	6.64756	6.16732	0.000318735	0.00602602	0.560271	11.6154
1449731_s_at				1.41366	0.49944	7.77412	2.79997	0.0241807	0.0726687	-3.99207	5.37
1419362_at	66223	Mrpl35	mitochondrial ribosomal protein L35 (Mrpl35)	1.41315	0.498915	6.27083	5.55638	0.000621901	0.00840706	-0.147451	10.651
1455376_at	219189	1300010F03Rik	RIKEN cDNA 1300010F03 gene (1300010F03Rik)	1.41286	0.498622	8.36006	6.15881	0.000321614	0.00606208	0.550766	11.6024
1418011_a_at	54673	Sh3glb1	SH3-domain GRB2-like B1 (endophilin) (Sh3glb1)	1.41272	0.498476	8.99628	4.17193	0.00341487	0.0213552	-1.95199	8.19395
1421820_a_at	18016	Nf2	neurofibromatosis 2 (Nf2)	1.41227	0.498015	8.46327	4.50497	0.00221023	0.0164489	-1.49191	8.82159
1416832_at	67547	Slc39a8	solute carrier family 39 (metal ion transporter), member 8 (Slc39a8)	1.41172	0.497454	5.42528	3.54055	0.00814789	0.0357655	-2.86643	6.93936
1427946_s_at	99586	Dpyd	dihydropyrimidine dehydrogenase (Dpyd)	1.41164	0.497373	5.95704	3.55016	0.00803731	0.0354068	-2.85213	6.95907
1431142_s_at	71361	Aifm2	apoptosis-inducing factor, mitochondrion-associated 2 (Aifm2)	1.41154	0.497265	6.50412	4.75738	0.00160688	0.0138026	-1.15414	9.28153
1444085_at				1.41046	0.496165	8.1187	5.90928	0.000420286	0.00696767	0.267676	11.2163
1455545_at				1.41036	0.496065	7.4781	5.66324	0.000551383	0.00790823	-0.0198922	10.8247
1459713_s_at	101772	Tmem16a	transmembrane protein 16A (Tmem16a)	1.41012	0.495815	6.81002	4.25601	0.0030549	0.0199377	-1.83431	8.35466
1427997_at	68493	1110007M04Rik	RIKEN cDNA 1110007M04 gene (1110007M04Rik)	1.40961	0.495293	9.03626	5.20804	0.000930501	0.0104791	-0.574753	10.0697
1435841_s_at	20917	Suclg2	succinate-Coenzyme A ligase, GDP-forming, beta subunit (Suclg2)	1.40939	0.495074	9.15763	5.20891	0.000929535	0.0104745	-0.573651	10.0712
1438166_x_at				1.40891	0.494584	8.99863	4.87201	0.00139457	0.0127696	-1.0039	9.48597
1448292_at	66594	Uqcr	ubiquinol-cytochrome c reductase (6.4kD) subunit (Uqcr)	1.4086	0.494258	11.6754	5.17077	0.000972445	0.0106635	-0.621519	10.0061
1417491_at	13030	Ctsb	cathepsin B (Ctsb)	1.40848	0.494136	7.59564	4.82707	0.0014739	0.0131612	-1.06256	9.40615
1453123_at				1.40837	0.494025	5.54938	3.57599	0.00774805	0.0345698	-2.81378	7.01195
1452851_at	78784	Tnrc4	trinucleotide repeat containing 4 (Tnrc4)	1.40816	0.493812	5.61599	2.69348	0.0284082	0.0810668	-4.15612	5.13755
1452806_at	68952	1500016O10Rik	RIKEN cDNA 1500016O10 gene (1500016O10Rik)	1.40802	0.493663	6.56991	5.02147	0.00116258	0.0115622	-0.810943	9.74845
1440769_at				1.40801	0.493658	6.97374	4.33761	0.00274465	0.018785	-1.72108	8.50916
1453746_at				1.40722	0.492847	6.80036	1.97714	0.0849554	0.173954	-5.24149	3.55715
1427297_at	78523	Mrpl9	mitochondrial ribosomal protein L9 (Mrpl9)	1.40714	0.492767	9.05612	4.04458	0.00405052	0.0236622	-2.13215	7.94768
1451271_a_at	110446	Acat1	acetyl-Coenzyme A acetyltransferase 1 (Acat1)	1.40712	0.492748	10.2314	5.13026	0.0010204	0.0109308	-0.672581	9.93665
1433732_x_at	140488	Igf2bp3	insulin-like growth factor 2 mRNA binding protein 3 (Igf2bp3)	1.40672	0.49234	7.57796	4.53191	0.00213534	0.0161028	-1.45541	8.87132
1435537_at	19266	Ptprd	protein tyrosine phosphatase, receptor type, D (Ptprd)	1.40655	0.492163	7.641	4.62648	0.00189355	0.0150354	-1.32812	9.04469
1453287_at	67434	5730557B15Rik	RIKEN cDNA 5730557B15 gene (5730557B15Rik)	1.4061	0.4917	6.48161	1.87829	0.0987384	0.194433	-5.38486	3.34025
1454640_at	66433	Chchd7	coiled-coil-helix-coiled-coil-helix domain containing 7 (Chchd7)	1.40544	0.491017	8.40569	4.97297	0.00123285	0.0119603	-0.873186	9.66378
1449237_at	23801	Aloxe3	arachidonate lipoxygenase 3 (Aloxe3)	1.40485	0.490418	6.49356	5.33339	0.000803372	0.00960619	-0.41894	10.2816
1422811_at	26457	Slc27a1	solute carrier family 27 (fatty acid transporter), member 1 (Slc27a1)	1.40473	0.490289	7.62448	4.39268	0.00255469	0.0180848	-1.64521	8.61263
1416665_at	12850	Coq7	demethyl-Q 7 (Coq7)	1.40468	0.490243	9.69357	3.49633	0.00867812	0.0372798	-2.93233	6.8484
1433616_a_at	433771	2310028O11Rik	RIKEN cDNA 2310028O11 gene (2310028O11Rik)	1.40443	0.489989	11.0562	4.83755	0.00145497	0.0130801	-1.04886	9.42479
1438024_at				1.40438	0.489936	9.4576	5.12413	0.00102789	0.0109665	-0.680333	9.9261
1442416_at				1.40418	0.489731	7.39642	4.69685	0.00173308	0.0143881	-1.23428	9.17245
1455972_x_at	15107	Hadh	hydroxyacyl-Coenzyme A dehydrogenase (Hadh)	1.40355	0.489083	12.1901	5.91814	0.000416256	0.00692446	0.277875	11.2302
1424759_at	66412	Arrdc4	arrestin domain containing 4 (Arrdc4)	1.40348	0.489008	6.96733	4.7232	0.00167685	0.0140874	-1.19932	9.22003
1455821_x_at	12261	C1qbp	complement component 1, q subcomponent binding protein (C1qbp)	1.40327	0.488793	11.3679	5.33259	0.000804124	0.00960619	-0.419932	10.2803
1459980_x_at	19339	Rab3a	RAB3A, member RAS oncogene family (Rab3a)	1.40296	0.488473	9.1545	5.46815	0.000687658	0.0088408	-0.254013	10.506
1436351_at	230027	Coq3	coenzyme Q3 homolog, methyltransferase (yeast) (Coq3)	1.40283	0.488341	8.2706	4.28661	0.00293433	0.0195208	-1.79174	8.41276
1416604_at	66445	Cyc1	cytochrome c-1 (Cyc1)	1.40254	0.48804	12.5813	5.90127	0.000423969	0.00700817	0.258439	11.2038
1417002_at	106264	0610012G03Rik	RIKEN cDNA 0610012G03 gene (0610012G03Rik)	1.40195	0.48743	10.184	5.37354	0.000766798	0.00934385	-0.369525	10.3489
1452495_at	13522	Adam28	a disintegrin and metallopeptidase domain 28 (Adam28)	1.40193	0.487419	6.34224	4.62588	0.00189498	0.0150354	-1.32892	9.0436
1434056_a_at	230075	Ndufb6	NADH dehydrogenase (ubiquinone) 1 beta subcomplex, 6 (Ndufb6)	1.40115	0.486608	11.0666	4.7204	0.00168273	0.0141046	-1.20303	9.21498
1438366_x_at				1.40104	0.486497	8.02527	4.24899	0.00308333	0.0200106	-1.8441	8.3413
1428771_at	76788	2410127E18Rik	RIKEN cDNA 2410127E18 gene (2410127E18Rik)	1.40089	0.486347	6.55985	5.9675	0.000394579	0.00676058	0.334483	11.3074
1452146_a_at	226139	Cox15	COX15 homolog, cytochrome c oxidase assembly protein (yeast) (Cox15)	1.40071	0.486158	7.35664	4.74391	0.00163406	0.0138891	-1.17192	9.25732
1450667_a_at	12974	Cs	citrate synthase (Cs)	1.39976	0.485181	12.4313	5.85919	0.000443896	0.00716805	0.209809	11.1375
1416278_a_at	28080;100047429	Atp5o;	ATP synthase, H+ transporting, mitochondrial F1 complex, O subunit (Atp5o);similar to ATP synthase, H+ transporting, mitochondrial F1 complex, O subunit	1.39941	0.48482	12.4623	5.70372	0.000527015	0.00772717	0.0280056	10.8899
1437164_x_at	432676	EG432676	predicted gene, EG432676 (EG432676)	1.39925	0.484653	10.7249	5.08293	0.00107976	0.0112277	-0.732557	9.85507
1446288_at				1.39855	0.483935	6.6325	4.23931	0.003123	0.0201355	-1.85761	8.32285
1424213_at	71707	Ubiad1	UbiA prenyltransferase domain containing 1 (Ubiad1)	1.39773	0.483081	7.49463	4.27582	0.00297623	0.0196218	-1.80673	8.3923
1435504_at				1.39739	0.482731	9.30261	5.34929	0.000788664	0.0095179	-0.399343	10.3083
1426421_s_at				1.39699	0.482318	6.5061	3.89741	0.00494863	0.0264638	-2.34314	7.65876
1417320_at	17713	Grpel1	GrpE-like 1, mitochondrial (Grpel1)	1.39673	0.482051	9.85864	5.35904	0.000779793	0.00944685	-0.387346	10.3246
1442489_at				1.39635	0.481656	5.97944	4.47241	0.00230459	0.0169091	-1.53618	8.76127
1455118_at	382117	D9Ertd402e	DNA segment, Chr 9, ERATO Doi 402, expressed (D9Ertd402e)	1.39608	0.481385	8.66155	4.97071	0.00123624	0.0119603	-0.876099	9.65982
1440481_at				1.39558	0.480861	5.34488	2.99404	0.0180743	0.0597779	-3.69366	5.78992
1432332_a_at	110959	Nudt19	nudix (nucleoside diphosphate linked moiety X)-type motif 19 (Nudt19)	1.3955	0.48078	8.76549	5.38951	0.000752769	0.0092445	-0.349943	10.3755
1446373_at				1.39548	0.480763	5.21926	4.0341	0.00410831	0.0238461	-2.14708	7.92724
1433493_at	108958	5730472N09Rik	RIKEN cDNA 5730472N09 gene (5730472N09Rik)	1.39509	0.48036	6.99148	4.08067	0.00385828	0.0230059	-2.08086	8.01782
1420629_a_at	83945	Dnaja3	DnaJ (Hsp40) homolog, subfamily A, member 3 (Dnaja3)	1.39494	0.480206	8.63315	4.8969	0.00135263	0.0125669	-0.971522	9.53001
1417251_at	114301;100046410	Palmd;	palmdelphin (Palmd);similar to palmdelphin	1.39427	0.479513	8.93654	4.76057	0.00160051	0.0137796	-1.14993	9.28725
1456991_at				1.39372	0.478943	7.27896	5.2613	0.000873962	0.0100823	-0.508263	10.1601
1458010_at				1.39277	0.477954	5.20178	5.03607	0.0011423	0.0114554	-0.792274	9.77385
1435446_a_at	212862	Chpt1	choline phosphotransferase 1 (Chpt1)	1.39276	0.477948	9.80096	5.15964	0.000985366	0.0107449	-0.63552	9.98705
1424745_at	72947	Agxt2l2	alanine-glyoxylate aminotransferase 2-like 2 (Agxt2l2)	1.3926	0.477779	7.93811	4.55266	0.00207954	0.0158869	-1.42737	8.90952
1435074_at				1.39253	0.477711	9.65409	3.93848	0.00467817	0.0255281	-2.28397	7.73984
1422732_at	67811	Poldip2	polymerase (DNA-directed), delta interacting protein 2 (Poldip2)	1.39243	0.477608	9.37783	5.60679	0.000587467	0.00819957	-0.0870742	10.7332
1437043_a_at	73711	1110012M11Rik	RIKEN cDNA 1110012M11 gene (1110012M11Rik)	1.39242	0.47759	7.39337	5.57744	0.000607254	0.0083211	-0.122188	10.6854
1429399_at	67664	Rnf125	ring finger protein 125 (Rnf125)	1.39228	0.477451	6.35024	3.95376	0.00458164	0.025244	-2.26201	7.76992
1424496_at	75731	5133401N09Rik	RIKEN cDNA 5133401N09 gene (5133401N09Rik)	1.39199	0.477154	6.73357	5.46011	0.000694022	0.00884275	-0.26378	10.4927
1448540_a_at	638521;106264	;0610012G03Rik	hypothetical protein LOC638521;RIKEN cDNA 0610012G03 gene (0610012G03Rik)	1.39162	0.47677	9.09967	5.81685	0.000464996	0.00726725	0.160632	11.0705
1426256_at	21854	Timm17a	translocase of inner mitochondrial membrane 17a (Timm17a)	1.39137	0.476511	10.839	5.90835	0.000420711	0.00696854	0.266606	11.2149
1449888_at	13819;100048537	Epas1;	endothelial PAS domain protein 1 (Epas1);similar to Endothelial PAS domain protein 1	1.39096	0.476084	7.21326	4.12838	0.00361917	0.0221735	-2.01334	8.11013
1440989_at				1.39075	0.47586	7.26753	4.74101	0.00163998	0.0139065	-1.17575	9.25211
1448864_at	20623	Snrk	SNF related kinase (Snrk)	1.39054	0.475645	8.81487	3.96004	0.00454261	0.0251195	-2.253	7.78226
1448763_at	67979	Atad1	ATPase family, AAA domain containing 1 (Atad1)	1.3902	0.475288	8.32182	4.79038	0.00154234	0.0135171	-1.11068	9.34066
1448224_at	21780	Tfam	transcription factor A, mitochondrial (Tfam)	1.39005	0.475137	8.50933	5.30557	0.000829843	0.00978953	-0.453322	10.2349
1437985_a_at	69662	2310061I04Rik	RIKEN cDNA 2310061I04 gene (2310061I04Rik)	1.38998	0.475061	9.90693	5.29339	0.000841737	0.00988463	-0.468416	10.2143
1448959_at	17993	Ndufs4	NADH dehydrogenase (ubiquinone) Fe-S protein 4 (Ndufs4)	1.38855	0.473578	11.2447	5.09206	0.00106803	0.011174	-0.720968	9.87083
1420493_a_at	68671	Pcyt2	phosphate cytidylyltransferase 2, ethanolamine (Pcyt2)	1.38796	0.472965	7.25694	5.19237	0.000947881	0.0105372	-0.594382	10.043
1416834_x_at	68198	Ndufb2	NADH dehydrogenase (ubiquinone) 1 beta subcomplex, 2 (Ndufb2)	1.38759	0.472586	11.4915	5.28094	0.000854076	0.00996371	-0.483851	10.1933
1418181_at	19245	Ptp4a3	protein tyrosine phosphatase 4a3 (Ptp4a3)	1.38691	0.471877	10.9374	3.23313	0.0126972	0.0475211	-3.32867	6.29935
1434140_at	17207	Mcf2l	mcf.2 transforming sequence-like (Mcf2l)	1.38617	0.471103	7.41316	3.98999	0.00436125	0.0245868	-2.21007	7.84104
1424025_at	215751	BC013529	cDNA sequence BC013529 (BC013529)	1.38592	0.470841	9.1391	4.99653	0.00119815	0.0117799	-0.842903	9.70498
1417384_at	12499	Entpd5	ectonucleoside triphosphate diphosphohydrolase 5 (Entpd5)	1.38578	0.470699	6.79404	4.58774	0.00198877	0.0154809	-1.3801	8.97391
1433970_at	78653	Bola3	bolA-like 3 (E. coli) (Bola3)	1.38549	0.470398	10.9938	5.28173	0.000853286	0.00996317	-0.48287	10.1947
1422541_at				1.38545	0.470358	7.73408	4.02153	0.00417871	0.0240527	-2.165	7.90273
1458678_at				1.38521	0.47011	7.15083	3.80781	0.00559904	0.0284698	-2.47303	7.48061
1423875_at	226252;100044843	AI450540;	expressed sequence AI450540 (AI450540);hypothetical protein LOC100044843	1.38502	0.469911	6.43456	4.1579	0.0034793	0.0216496	-1.97173	8.16699
1457916_at				1.38476	0.469637	5.69847	2.68404	0.0288181	0.0817983	-4.17066	5.11688
1442948_at				1.38459	0.469456	5.83799	4.43953	0.00240434	0.0173552	-1.58103	8.70014
1438360_x_at	11740	Slc25a5	solute carrier family 25 (mitochondrial carrier, adenine nucleotide translocator), member 5 (Slc25a5)	1.38449	0.469358	6.78105	4.29542	0.00290058	0.019385	-1.77951	8.42944
1453317_a_at	13992	Khdrbs3	KH domain containing, RNA binding, signal transduction associated 3 (Khdrbs3)	1.38414	0.468991	6.76508	4.58619	0.0019927	0.0154854	-1.38218	8.97106
1451540_at	110119	Mpi	mannose phosphate isomerase (Mpi)	1.38361	0.468442	8.64699	4.09286	0.00379561	0.0228139	-2.06358	8.04145
1434890_at	100046998		similar to optic atrophy 1 (autosomal dominant)	1.3835	0.468327	9.65129	5.33247	0.000804237	0.00960619	-0.420081	10.2801
1449214_a_at	74143;100046998	Opa1;	optic atrophy 1 homolog (human) (Opa1);similar to optic atrophy 1 (autosomal dominant)	1.38306	0.467866	8.02605	5.00345	0.00118816	0.0117085	-0.834025	9.71705
1453229_s_at	66576	Uqcrh	ubiquinol-cytochrome c reductase hinge protein (Uqcrh)	1.38221	0.46698	11.8287	4.7805	0.00156135	0.0135862	-1.12367	9.32299
1440234_at	66274	1810012P15Rik	RIKEN cDNA 1810012P15 gene (1810012P15Rik)	1.38214	0.466908	6.6594	5.66442	0.000550653	0.00790382	-0.0184884	10.8266
1434944_at				1.37974	0.464398	10.618	5.02869	0.0011525	0.0114986	-0.801704	9.76102
1439331_at				1.37965	0.464301	5.97696	3.69175	0.00658153	0.0313269	-2.6428	7.24736
1448949_at	12351	Car4	carbonic anhydrase 4 (Car4)	1.37905	0.463675	6.44517	3.38879	0.0101271	0.0411037	-3.09346	6.62564
1422703_at	14933	Gyk	glycerol kinase (Gyk)	1.37788	0.46245	5.54311	4.31145	0.00284022	0.0191224	-1.75728	8.45978
1434057_at	230075	Ndufb6	NADH dehydrogenase (ubiquinone) 1 beta subcomplex, 6 (Ndufb6)	1.37659	0.461104	11.5367	5.53872	0.000634487	0.00847256	-0.168691	10.6221
1433503_at	77219	Zadh1	zinc binding alcohol dehydrogenase, domain containing 1 (Zadh1)	1.37659	0.461098	8.68442	5.47195	0.000684671	0.00882575	-0.249397	10.5123
1424316_at	67283	Slc25a19	solute carrier family 25 (mitochondrial thiamine pyrophosphate carrier), member 19 (Slc25a19)	1.37628	0.46077	8.5359	4.9703	0.00123686	0.0119603	-0.876628	9.6591
1434424_at	226844	Flvcr1	feline leukemia virus subgroup C cellular receptor 1 (Flvcr1)	1.37612	0.460605	7.25583	2.2401	0.0568052	0.130521	-4.84998	4.13783
1438283_at	269423	3110057O12Rik	RIKEN cDNA 3110057O12 gene (3110057O12Rik)	1.3751	0.459535	6.23579	5.26211	0.000873129	0.0100816	-0.507252	10.1615
1433453_a_at	99382	Abtb2	ankyrin repeat and BTB (POZ) domain containing 2 (Abtb2)	1.37494	0.459372	6.96476	3.7168	0.00635477	0.0307583	-2.60601	7.29794
1429474_at	77219	Zadh1	zinc binding alcohol dehydrogenase, domain containing 1 (Zadh1)	1.37466	0.459071	6.65211	4.35406	0.00268635	0.0185809	-1.69837	8.54014
1430979_a_at				1.37456	0.45897	7.49752	4.92271	0.00131062	0.01229	-0.938057	9.57554
1444849_at				1.37452	0.458925	6.67512	5.14654	0.00100083	0.0108341	-0.652035	9.96459
1456728_x_at	11428	Aco1	aconitase 1 (Aco1)	1.37358	0.457939	8.17247	2.99518	0.0180435	0.0596995	-3.69191	5.79238
1418254_at	56369;100044135	Apip;	APAF1 interacting protein (Apip);similar to MMRP19	1.37351	0.457863	8.59826	4.61014	0.00193311	0.0151869	-1.35002	9.01486
1416292_at	11757	Prdx3	peroxiredoxin 3 (Prdx3)	1.3734	0.457757	11.0098	4.54833	0.00209106	0.0159479	-1.43322	8.90155
1424008_a_at	71973	Rbpms2	RNA binding protein with multiple splicing 2 (Rbpms2)	1.3732	0.457542	6.63027	4.96185	0.00124961	0.0120186	-0.887502	9.64431
1459882_at				1.37297	0.457298	7.43435	2.91565	0.0203204	0.0649593	-3.81404	5.62093
1425089_at	99738	Kcnc4	potassium voltage gated channel, Shaw-related subfamily, member 4 (Kcnc4)	1.37286	0.457182	7.51999	2.30423	0.0514838	0.122	-4.75285	4.27974
1442466_a_at				1.37285	0.457171	6.29187	3.22278	0.0128911	0.0479307	-3.3444	6.27748
1449379_at	16542	Kdr	kinase insert domain protein receptor (Kdr)	1.37277	0.457087	8.81564	2.85349	0.0223077	0.0689075	-3.90966	5.48631
1416225_at	11522	Adh1	alcohol dehydrogenase 1 (class I) (Adh1)	1.37239	0.456693	8.77571	2.60591	0.032453	0.0888565	-4.29097	4.9455
1423904_a_at	52118	Pvr	poliovirus receptor (Pvr)	1.37235	0.456646	7.19264	2.03582	0.0776767	0.16325	-5.15527	3.68637
1458528_at				1.37194	0.456214	6.64125	2.25818	0.0552521	0.128164	-4.82265	4.17783
1448198_a_at	67264	Ndufb8	NADH dehydrogenase (ubiquinone) 1 beta subcomplex 8 (Ndufb8)	1.37138	0.45563	12.5036	5.48599	0.000673768	0.00874543	-0.232376	10.5355
1430097_at				1.37104	0.455269	6.57348	4.23736	0.00313107	0.0201736	-1.86034	8.31913
1443600_at	674779		similar to CG32602-PA	1.37062	0.454824	6.12037	5.1329	0.00101721	0.010929	-0.669256	9.94117
1433363_at				1.37029	0.454477	5.92015	3.86592	0.00516746	0.0271684	-2.38868	7.59633
1417961_a_at	20128	Trim30	tripartite motif-containing 30 (Trim30)	1.36934	0.453478	6.58125	2.40969	0.0437989	0.109138	-4.59214	4.51296
1447458_at				1.36874	0.452844	6.54044	2.31103	0.0509492	0.121248	-4.74251	4.2948
1446344_at	236690	Nyx	nyctalopin (Nyx)	1.36863	0.452736	6.14213	5.2792	0.000855826	0.00996371	-0.486021	10.1904
1438563_s_at	64660	Mrps24	mitochondrial ribosomal protein S24 (Mrps24)	1.36839	0.452478	8.89116	5.27847	0.00085655	0.00996398	-0.486919	10.1892
1454847_at	218454	Lhfpl2	lipoma HMGIC fusion partner-like 2 (Lhfpl2)	1.36816	0.452237	8.16607	4.35903	0.00266902	0.0185366	-1.69153	8.54947
1448029_at	21386;100047200	Tbx3;	T-box 3 (Tbx3);similar to T-box 3 protein	1.36793	0.451992	7.8078	5.37657	0.00076412	0.00933553	-0.365814	10.3539
1417902_at	116914	Slc19a2	solute carrier family 19 (thiamine transporter), member 2 (Slc19a2)	1.36771	0.451763	6.78063	4.25261	0.00306865	0.019966	-1.83906	8.34818
1450752_at	13067	Cyct	cytochrome c, testis (Cyct)	1.36765	0.451701	5.56697	4.07361	0.00389511	0.0231436	-2.09088	8.00412
1456150_at	338523	Jhdm1d	jumonji C domain-containing histone demethylase 1 homolog D (S. cerevisiae) (Jhdm1d)	1.36765	0.451698	7.71303	4.05778	0.00397906	0.0234676	-2.11337	7.97336
1429966_at				1.36764	0.45169	5.91909	4.86665	0.00140378	0.0128014	-1.01087	9.47647
1427518_at	234358	D10627	cDNA sequence D10627 (D10627)	1.36749	0.451534	5.90776	4.30832	0.00285191	0.0191666	-1.76162	8.45386
1424299_at	67013	Oma1	OMA1 homolog, zinc metallopeptidase (S. cerevisiae) (Oma1)	1.36743	0.451471	8.79127	5.52064	0.000647662	0.00853683	-0.19048	10.5925
1433750_at	20529	Slc31a1	solute carrier family 31, member 1 (Slc31a1)	1.36698	0.450988	6.95818	5.09278	0.00106711	0.0111727	-0.720058	9.87207
1437957_at				1.36667	0.450664	5.98613	4.14817	0.00352475	0.0218306	-1.98544	8.14826
1444396_at				1.36657	0.450557	6.7772	3.97341	0.00446066	0.0248483	-2.23382	7.80853
1454925_x_at				1.36639	0.450375	12.0774	5.07808	0.00108606	0.0112732	-0.738722	9.84668
1453806_at				1.36636	0.450338	9.5216	5.4453	0.000705913	0.00892983	-0.281793	10.4682
1427731_at				1.36584	0.449791	6.23781	1.89282	0.0965856	0.191483	-5.36395	3.37205
1431619_a_at	94245	Dtnbp1	dystrobrevin binding protein 1 (Dtnbp1)	1.36579	0.449734	7.97911	4.96396	0.00124641	0.0120005	-0.884784	9.64801
1420631_a_at	53619	Blcap	bladder cancer associated protein homolog (human) (Blcap)	1.36524	0.449158	8.05347	4.32567	0.00278782	0.0189469	-1.73759	8.48665
1457608_at				1.36517	0.449076	6.89748	3.2124	0.0130885	0.0483428	-3.36016	6.25556
1431252_a_at	72611	Zfp655	zinc finger protein 655 (Zfp655)	1.36512	0.449032	6.32317	3.92253	0.00478127	0.025842	-2.30692	7.70839
1417174_at	66279	1810021J13Rik	RIKEN cDNA 1810021J13 gene (1810021J13Rik)	1.36497	0.448865	7.16341	5.06871	0.00109833	0.0113328	-0.750644	9.83047
1448938_at	68240	Rpa3	replication protein A3 (Rpa3)	1.36438	0.448249	6.88156	4.39105	0.00256011	0.0181026	-1.64746	8.60958
1450883_a_at	12491	Cd36	CD36 antigen (Cd36)	1.36433	0.448193	10.2785	4.48099	0.0022793	0.0167629	-1.52449	8.77719
1454982_at	99371	Arfgef2	ADP-ribosylation factor guanine nucleotide-exchange factor 2 (brefeldin A-inhibited) (Arfgef2)	1.36429	0.448154	8.00861	4.65727	0.00182143	0.014816	-1.28697	9.10072
1420743_a_at	19057	Ppp3cc	protein phosphatase 3, catalytic subunit, gamma isoform (Ppp3cc)	1.36428	0.448141	6.44079	5.06412	0.0011044	0.0113328	-0.756489	9.82252
1446615_at				1.36421	0.448064	6.11654	3.74704	0.00609221	0.029956	-2.56171	7.35882
1424085_at	17992	Ndufa4	NADH dehydrogenase (ubiquinone) 1 alpha subcomplex, 4 (Ndufa4)	1.36418	0.448036	12.2434	5.03522	0.00114346	0.0114554	-0.793349	9.77238
1455150_at				1.36418	0.44803	5.21878	2.54648	0.0355313	0.0943987	-4.3824	4.81477
1421830_at	11639;100047616	Ak3l1;	adenylate kinase 3 alpha-like 1 (Ak3l1);similar to adenylate kinase 4	1.3641	0.447951	6.41953	5.23336	0.000903139	0.0102661	-0.543095	10.1128
1441442_at				1.36394	0.447777	7.01078	3.05799	0.016435	0.0561238	-3.59569	5.92708
1422464_at	94062	Mrpl3	mitochondrial ribosomal protein L3 (Mrpl3)	1.36393	0.447774	9.08367	5.19508	0.000944848	0.0105315	-0.590983	10.0476
1438938_x_at	12034	Phb2	prohibitin 2 (Phb2)	1.36375	0.447576	9.99187	5.27309	0.00086197	0.00999567	-0.49361	10.1801
1434266_at	330050	AI847670	expressed sequence AI847670 (AI847670)	1.36368	0.44751	7.24628	4.42942	0.00243597	0.0174824	-1.59486	8.68129
1424444_a_at	72244	1600014C10Rik	RIKEN cDNA 1600014C10 gene (1600014C10Rik)	1.36331	0.447115	8.40849	5.31049	0.000825094	0.00974955	-0.447236	10.2432
1460169_a_at	18555	Pctk1	PCTAIRE-motif protein kinase 1 (Pctk1)	1.36302	0.446809	8.7068	5.01468	0.00117214	0.011608	-0.81963	9.73663
1454716_x_at	100040340;100045602	;	novel protein similar to cytochrome c oxidase, subunit Vb (Cox5b) (RP23-298F22.4);similar to cytochrome c oxidase, subunit Vb	1.36264	0.446406	12.5405	5.29624	0.000838937	0.00986951	-0.464882	10.2191
1448909_a_at				1.36255	0.446314	9.08125	4.59222	0.00197751	0.0154156	-1.37408	8.9821
1423836_at				1.3621	0.445832	6.42661	2.07659	0.0729823	0.156151	-5.09494	3.77631
1424309_a_at	17434	Mocs2	molybdenum cofactor synthesis 2 (Mocs2)	1.36203	0.445758	9.56443	5.45435	0.000698619	0.00888318	-0.270779	10.4832
1439406_x_at	69955	Fars2	phenylalanine-tRNA synthetase 2 (mitochondrial) (Fars2)	1.36201	0.445739	6.20146	3.71813	0.006343	0.0307331	-2.60406	7.30062
1423136_at	14164	Fgf1	fibroblast growth factor 1 (Fgf1)	1.36195	0.445674	8.06797	5.52832	0.00064203	0.00851666	-0.18122	10.6051
1445186_at				1.36193	0.445657	7.72342	4.00679	0.00426296	0.0242921	-2.18604	7.87393
1428464_at				1.36134	0.44503	11.8302	5.38953	0.00075275	0.0092445	-0.349916	10.3755
1437838_x_at	231413	Grsf1	G-rich RNA sequence binding factor 1 (Grsf1)	1.36125	0.44493	10.1336	4.32056	0.00280655	0.0190354	-1.74467	8.47699
1436014_a_at	72296	Rusc1	RUN and SH3 domain containing 1 (Rusc1)	1.36111	0.444786	7.45152	4.76675	0.00158825	0.0137182	-1.14178	9.29834
1435959_at	76117	Arhgap15	Rho GTPase activating protein 15 (Arhgap15)	1.361	0.444666	5.82627	3.44927	0.00928294	0.0389048	-3.00269	6.7512
1420776_a_at	11992	Auh	AU RNA binding protein/enoyl-coenzyme A hydratase (Auh)	1.36063	0.444279	8.68244	4.81757	0.0014913	0.0132287	-1.075	9.38922
1428780_at	71776	Tha1	threonine aldolase 1 (Tha1)	1.36036	0.443991	6.68591	4.62544	0.00189605	0.0150375	-1.32952	9.04279
1424105_a_at	30939	Pttg1	pituitary tumor-transforming 1 (Pttg1)	1.35993	0.443536	9.49243	4.98813	0.0012104	0.0118489	-0.853694	9.6903
1451453_at	13143	Dapk2	death-associated kinase 2 (Dapk2)	1.35928	0.442846	7.39361	4.91929	0.00131611	0.0123168	-0.942494	9.5695
1421868_a_at	69060	Pnlip	pancreatic lipase (Pnlip)	1.35862	0.442139	6.38301	3.75063	0.00606183	0.0298744	-2.55646	7.36603
1417737_at	57312	Mrps31	mitochondrial ribosomal protein S31 (Mrps31)	1.35815	0.441645	8.83977	4.61722	0.00191586	0.015124	-1.34052	9.0278
1439708_at	242702	Myom3	myomesin family, member 3 (Myom3)	1.35813	0.441616	7.46802	4.63877	0.0018644	0.0149128	-1.31168	9.06708
1420846_at	118451	Mrps2	mitochondrial ribosomal protein S2 (Mrps2)	1.35765	0.441111	8.21829	5.10878	0.00104689	0.011108	-0.699759	9.89968
1442994_at				1.35763	0.441092	6.02313	4.48464	0.00226865	0.0167043	-1.51954	8.78395
1448024_at	18162	Npr3	natriuretic peptide receptor 3 (Npr3)	1.35739	0.440833	5.63573	3.52754	0.00830027	0.0362051	-2.8858	6.91263
1416789_at	15929	Idh3g	isocitrate dehydrogenase 3 (NAD+), gamma (Idh3g)	1.35627	0.439645	11.8793	5.19688	0.00094284	0.0105293	-0.588726	10.0507
1443707_at				1.35603	0.439385	7.25961	5.06209	0.00110709	0.0113371	-0.759069	9.81901
1430043_at	72795	Ttc19	tetratricopeptide repeat domain 19 (Ttc19)	1.35581	0.439155	6.85403	5.31058	0.000825008	0.00974955	-0.447124	10.2433
1423071_x_at	545175;666200	;;;;EG666200	similar to LOC635138 protein;similar to LOC635138 protein;similar to LOC635138 protein;hypothetical protein LOC675695;predicted gene, EG666200 (EG666200)	1.35562	0.438956	8.93566	4.78359	0.00155539	0.0135784	-1.11961	9.32851
1451959_a_at	22339	Vegfa	vascular endothelial growth factor A (Vegfa)	1.35534	0.438657	8.33681	3.83894	0.0053632	0.0277992	-2.42778	7.54269
1434053_x_at	11958	Atp5k	ATP synthase, H+ transporting, mitochondrial F1F0 complex, subunit e (Atp5k)	1.3553	0.438616	11.7673	4.74075	0.00164052	0.0139065	-1.1761	9.25163
1421163_a_at	18027	Nfia	nuclear factor I/A (Nfia)	1.35521	0.438515	6.89823	5.17163	0.000971455	0.0106635	-0.620438	10.0076
1451559_a_at	28200	Dhrs4	dehydrogenase/reductase (SDR family) member 4 (Dhrs4)	1.35457	0.437837	7.56281	4.26508	0.00301863	0.0197897	-1.82169	8.37189
1460388_at				1.35427	0.437516	5.85073	2.06844	0.0738979	0.157606	-5.10703	3.75832
1460230_at	20965	Syn2	synapsin II (Syn2)	1.35416	0.437396	5.78986	3.99792	0.00431459	0.024442	-2.19873	7.85656
1448876_at	59056	Evc	Ellis van Creveld gene homolog (human) (Evc)	1.35398	0.437203	6.55863	5.10525	0.00105131	0.0111168	-0.704233	9.89359
1417288_at	83436	Plekha2	pleckstrin homology domain-containing, family A (phosphoinositide binding specific) member 2 (Plekha2)	1.35342	0.436606	7.76848	4.57095	0.00203166	0.0156607	-1.40269	8.94313
1416840_at	68041	Mid1ip1	Mid1 interacting protein 1 (gastrulation specific G12-like (zebrafish)) (Mid1ip1)	1.35335	0.43654	8.32854	2.30194	0.0516646	0.122313	-4.75632	4.27468
1451449_at	66753	4933407N01Rik	RIKEN cDNA 4933407N01 gene (4933407N01Rik)	1.35302	0.436181	8.02213	4.70267	0.00172048	0.0143057	-1.22655	9.18297
1445530_at				1.3526	0.435739	5.51789	3.31739	0.0112297	0.0439892	-3.20107	6.47653
1418703_at	56878	Rbms1	RNA binding motif, single stranded interacting protein 1 (Rbms1)	1.35247	0.435597	8.1324	4.7043	0.00171697	0.0142893	-1.22438	9.18592
1452184_at	66218	Ndufb9	NADH dehydrogenase (ubiquinone) 1 beta subcomplex, 9 (Ndufb9)	1.35219	0.435303	12.5913	5.26372	0.000871486	0.0100689	-0.505255	10.1642
1457633_x_at	12862	Cox6a2	cytochrome c oxidase, subunit VI a, polypeptide 2 (Cox6a2)	1.35206	0.435157	11.8213	5.24726	0.000888485	0.0101649	-0.525744	10.1364
1458527_at				1.35139	0.434439	6.69584	3.83476	0.00539428	0.0279062	-2.43386	7.53435
1427323_s_at				1.35116	0.434203	9.17465	4.40228	0.00252308	0.0179425	-1.63204	8.6306
1436919_at	277414	Trp53i11	transformation related protein 53 inducible protein 11 (Trp53i11)	1.35094	0.433959	6.88747	3.96281	0.0045255	0.0250677	-2.24902	7.78771
1437841_x_at	105859	Csdc2	cold shock domain containing C2, RNA binding (Csdc2)	1.35021	0.433183	8.80747	4.37226	0.00262341	0.0183693	-1.6733	8.57434
1419289_a_at	20972	Syngr1	synaptogyrin 1 (Syngr1)	1.35012	0.433084	8.43488	5.36171	0.000777385	0.00942989	-0.384067	10.3291
1460332_at	18821	Pln	phospholamban (Pln)	1.34881	0.431689	7.73596	2.08617	0.0719201	0.154816	-5.08072	3.79746
1424546_at	214489	BC003965	cDNA sequence BC003965 (BC003965)	1.34846	0.431315	6.47622	4.53485	0.00212734	0.0160878	-1.45143	8.87674
1418862_at	67856	Echdc3	enoyl Coenzyme A hydratase domain containing 3 (Echdc3)	1.34844	0.43129	6.88073	4.50365	0.00221396	0.0164504	-1.4937	8.81916
1433741_at	12494	Cd38	CD38 antigen (Cd38)	1.34843	0.431278	7.36164	3.82712	0.00545144	0.0280315	-2.44494	7.51915
1416788_a_at	15929	Idh3g	isocitrate dehydrogenase 3 (NAD+), gamma (Idh3g)	1.34823	0.431069	11.8318	5.30499	0.00083041	0.00978953	-0.454047	10.2339
1437599_at				1.34795	0.430768	6.44289	3.85178	0.00526904	0.0274704	-2.40915	7.56825
1420684_at	80911	Acox3	acyl-Coenzyme A oxidase 3, pristanoyl (Acox3)	1.34789	0.430704	6.55017	3.73218	0.00621973	0.0303573	-2.58346	7.32893
1416615_at	53895	Clpp	caseinolytic peptidase, ATP-dependent, proteolytic subunit homolog (E. coli) (Clpp)	1.34784	0.430648	8.2172	4.73686	0.00164849	0.0139498	-1.18124	9.24464
1416485_at	53600;100041219	Timm23;;;	translocase of inner mitochondrial membrane 23 homolog (yeast) (Timm23);similar to Translocase of inner mitochondrial membrane 23 homolog (yeast);similar to Translocase of inner mitochondrial membrane 23 homolog (yeast);similar to Translocase of inner mitochondrial membrane 23 homolog (yeast)	1.34755	0.430339	12.0449	5.03323	0.00114621	0.0114664	-0.7959	9.76891
1428695_at	654795	2310014G06Rik	RIKEN cDNA 2310014G06 gene (2310014G06Rik)	1.34726	0.430024	9.04882	4.50837	0.00220062	0.0163969	-1.4873	8.82788
1450243_a_at	53901	Rcan2	regulator of calcineurin 2 (Rcan2)	1.34687	0.429607	6.76877	3.46372	0.00909264	0.0384133	-2.98107	6.78109
1452153_at	50755	Fbxo18	F-box protein 18 (Fbxo18)	1.34671	0.429441	7.84461	4.87656	0.00138679	0.0127297	-0.997964	9.49404
1421874_a_at	64656	Mrps23	mitochondrial ribosomal protein S23 (Mrps23)	1.34634	0.429043	8.42523	4.81176	0.00150205	0.0132745	-1.08262	9.37885
1437740_at	69582	Plekhm2	pleckstrin homology domain containing, family M (with RUN domain) member 2 (Plekhm2)	1.34634	0.42904	8.53046	4.40028	0.00252964	0.0179754	-1.63479	8.62685
1419363_a_at	66223	Mrpl35	mitochondrial ribosomal protein L35 (Mrpl35)	1.34617	0.428859	9.34519	4.56602	0.00204445	0.0157255	-1.40934	8.93407
1416284_at	68611	Mrpl28	mitochondrial ribosomal protein L28 (Mrpl28)	1.34592	0.428598	8.45188	4.02176	0.00417745	0.0240527	-2.16468	7.90316
1426648_at	17164	Mapkapk2	MAP kinase-activated protein kinase 2 (Mapkapk2)	1.34574	0.428396	9.51695	5.05339	0.00111873	0.011343	-0.77016	9.80392
1437982_x_at	226139	Cox15	COX15 homolog, cytochrome c oxidase assembly protein (yeast) (Cox15)	1.34568	0.428335	7.79915	3.63536	0.0071243	0.0327905	-2.72588	7.13304
1454645_at	17237	Mgrn1	mahogunin, ring finger 1 (Mgrn1)	1.34521	0.427834	8.5543	4.62664	0.00189319	0.0150354	-1.32791	9.04497
1426689_s_at	66945	Sdha	succinate dehydrogenase complex, subunit A, flavoprotein (Fp) (Sdha)	1.3451	0.427716	11.9684	4.4161	0.00247831	0.0176981	-1.6131	8.65643
1424817_at	70997	Spef1	sperm flagellar 1 (Spef1)	1.3449	0.427501	5.92146	3.12958	0.0147835	0.0522395	-3.48628	6.07987
1441848_at				1.34468	0.427267	6.17606	4.98252	0.00121865	0.0118775	-0.860902	9.6805
1425134_a_at	72084	Pigx	phosphatidylinositol glycan anchor biosynthesis, class X (Pigx)	1.34434	0.4269	7.48628	4.52189	0.00216287	0.016245	-1.46898	8.85284
1439348_at				1.34427	0.426825	5.91532	2.8834	0.0213271	0.0669428	-3.86363	5.55117
1452256_at	68550	1110002N22Rik	RIKEN cDNA 1110002N22 gene (1110002N22Rik)	1.34385	0.426372	7.87198	5.11477	0.00103943	0.011054	-0.692176	9.90999
1418090_at	84094	Plvap	plasmalemma vesicle associated protein (Plvap)	1.34378	0.4263	7.09574	3.62701	0.00720873	0.0330574	-2.73823	7.11604
1446353_at				1.34363	0.426132	6.27405	4.25336	0.00306562	0.019966	-1.83801	8.3496
1447874_x_at	20597	Smpd1	sphingomyelin phosphodiesterase 1, acid lysosomal (Smpd1)	1.34361	0.426118	7.85334	5.1078	0.00104812	0.0111148	-0.701005	9.89798
1416397_at	80889	Mesdc1	mesoderm development candidate 1 (Mesdc1)	1.3436	0.426106	7.62352	4.54624	0.00209662	0.0159652	-1.43603	8.89772
1435017_at	217149	Mel13	melanoma nuclear protein 13 (Mel13)	1.34357	0.426071	9.51339	4.98341	0.00121734	0.0118775	-0.859753	9.68206
1418094_s_at	12351	Car4	carbonic anhydrase 4 (Car4)	1.34345	0.425948	6.86971	4.0404	0.00407346	0.0237074	-2.1381	7.93953
1431143_x_at	71361	Aifm2	apoptosis-inducing factor, mitochondrion-associated 2 (Aifm2)	1.34285	0.4253	6.91431	4.90917	0.00133248	0.0124389	-0.955602	9.55167
1448853_at	24071	Synj2bp	synaptojanin 2 binding protein (Synj2bp)	1.34234	0.424753	9.63345	3.87984	0.00506947	0.0268733	-2.36853	7.62395
1418406_at	100047749; MMPDE8		similar to cAMP-specific cyclic nucleotide phosphodiesterase PDE8; MMPDE8	1.34228	0.424683	7.47024	4.53326	0.00213167	0.0160945	-1.45359	8.8738
1458268_s_at	16009	Igfbp3	insulin-like growth factor binding protein 3 (Igfbp3)	1.34216	0.424557	7.20465	3.97826	0.00443132	0.0247633	-2.22686	7.81805
1422483_a_at	13063;672195	Cycs;	cytochrome c, somatic (Cycs);similar to cytochrome c	1.3415	0.423847	12.6903	5.06143	0.00110798	0.0113371	-0.759919	9.81785
1451190_a_at	104175	Sbk1	SH3-binding kinase 1 (Sbk1)	1.34097	0.423275	7.95816	3.42587	0.00960029	0.0396663	-3.03776	6.70271
1415986_at	12727	Clcn4-2	chloride channel 4-2 (Clcn4-2)	1.3407	0.42299	8.55863	4.05628	0.0039871	0.0234943	-2.1155	7.97044
1430895_at	75610	2010109A12Rik	RIKEN cDNA 2010109A12 gene (2010109A12Rik)	1.34066	0.422945	6.6658	1.92296	0.0922627	0.185069	-5.32039	3.43811
1416877_a_at	66493	Mrpl51	mitochondrial ribosomal protein L51 (Mrpl51)	1.33999	0.422221	11.4519	5.05861	0.00111174	0.0113371	-0.763514	9.81296
1437378_x_at	20778	Scarb1	scavenger receptor class B, member 1 (Scarb1)	1.33982	0.422041	7.44514	2.22729	0.057933	0.132381	-4.86933	4.10947
1425413_at	19726;100048049	Rfx3;	regulatory factor X, 3 (influences HLA class II expression) (Rfx3);similar to Regulatory factor X, 3 (influences HLA class II expression)	1.33979	0.422007	5.75734	4.33436	0.00275632	0.0188231	-1.72557	8.50304
1451307_at	68463	Mrpl14	mitochondrial ribosomal protein L14 (Mrpl14)	1.33965	0.421856	8.92715	5.236	0.00090033	0.0102573	-0.539791	10.1173
1428075_at	100041273;100042503	;	similar to NADH dehydrogenase 1 beta subcomplex 4;similar to NADH dehydrogenase 1 beta subcomplex 4	1.33961	0.421813	11.9952	5.11192	0.00104297	0.0110854	-0.695786	9.90508
1455800_x_at	68653	Samm50	sorting and assembly machinery component 50 homolog (S. cerevisiae) (Samm50)	1.33959	0.421797	10.945	4.8583	0.00141825	0.0128672	-1.02175	9.46167
1424510_at	229228	Nudt6	nudix (nucleoside diphosphate linked moiety X)-type motif 6 (Nudt6)	1.33939	0.421576	7.50551	3.20834	0.0131666	0.0485434	-3.36633	6.24698
1436103_at	216363	Rab3ip	RAB3A interacting protein (Rab3ip)	1.3392	0.421367	7.10316	4.32981	0.00277278	0.0189064	-1.73187	8.49445
1452478_at				1.33876	0.420903	8.50526	4.44905	0.00237498	0.017246	-1.56802	8.71787
1433562_s_at				1.33861	0.420737	12.2171	4.65055	0.00183691	0.0148479	-1.29594	9.0885
1446972_at				1.33848	0.420596	8.88302	4.23425	0.00314394	0.0202147	-1.86467	8.31321
1452782_a_at	56551	Txn2	thioredoxin 2 (Txn2)	1.33779	0.419855	9.03122	3.64603	0.00701809	0.032469	-2.71014	7.15471
1416056_a_at	104130	Ndufb11	NADH dehydrogenase (ubiquinone) 1 beta subcomplex, 11 (Ndufb11)	1.33773	0.419787	12.1975	5.20138	0.000937844	0.0104901	-0.58309	10.0584
1452242_at	74107	Cep55	centrosomal protein 55 (Cep55)	1.33767	0.419717	5.39608	1.88844	0.0972297	0.192251	-5.37026	3.36246
1439491_at	242735	Lrrc38	leucine rich repeat containing 38 (Lrrc38)	1.33756	0.419606	8.81748	3.22609	0.0128287	0.047803	-3.33936	6.28448
1443436_at				1.33742	0.419451	7.5036	5.01525	0.00117134	0.0116061	-0.818904	9.73762
1434958_at				1.33734	0.41937	7.6012	3.68622	0.00663272	0.0314688	-2.65092	7.23618
1438638_x_at	69440	1700027J05Rik	RIKEN cDNA 1700027J05 gene (1700027J05Rik)	1.33675	0.418734	9.15662	3.69185	0.00658058	0.0313269	-2.64265	7.24757
1426351_at	15510	Hspd1	heat shock protein 1 (chaperonin) (Hspd1)	1.33629	0.418228	10.9717	4.97033	0.00123681	0.0119603	-0.876583	9.65916
1435349_at	18187	Nrp2	neuropilin 2 (Nrp2)	1.33611	0.418044	6.22651	2.86727	0.0218503	0.0679933	-3.88845	5.5162
1418716_at	64658	Mrps25	mitochondrial ribosomal protein S25 (Mrps25)	1.33588	0.417792	6.22038	4.95537	0.00125949	0.012083	-0.895861	9.63294
1436757_a_at	110323	Cox6b1	cytochrome c oxidase, subunit VIb polypeptide 1 (Cox6b1)	1.33579	0.417692	12.89	5.14231	0.00100587	0.0108575	-0.657366	9.95734
1416417_a_at	66916	Ndufb7	NADH dehydrogenase (ubiquinone) 1 beta subcomplex, 7 (Ndufb7)	1.33529	0.417154	11.9069	4.56582	0.00204498	0.0157255	-1.40962	8.9337
1451085_at	223665	C030006K11Rik	RIKEN cDNA C030006K11 gene (C030006K11Rik)	1.33529	0.417148	7.6843	4.11488	0.00368519	0.0224093	-2.03242	8.08404
1448830_at	19252	Dusp1	dual specificity phosphatase 1 (Dusp1)	1.33479	0.41661	9.80088	3.28851	0.0117114	0.0451683	-3.24474	6.41595
1418034_at	69527	Mrps9	mitochondrial ribosomal protein S9 (Mrps9)	1.3345	0.416298	7.24028	4.98605	0.00121346	0.0118613	-0.856367	9.68666
1459757_x_at	78893	Cnot10	CCR4-NOT transcription complex, subunit 10 (Cnot10)	1.33445	0.416248	8.39113	3.98978	0.0043625	0.0245868	-2.21037	7.84063
1434420_x_at	223696	Tomm22	translocase of outer mitochondrial membrane 22 homolog (yeast) (Tomm22)	1.33406	0.415823	7.69279	4.36602	0.00264482	0.0184438	-1.68189	8.56262
1455036_s_at	68197;675851	Ndufc2;	NADH dehydrogenase (ubiquinone) 1, subcomplex unknown, 2 (Ndufc2);similar to NADH dehydrogenase (ubiquinone) 1, subcomplex unknown, 2	1.33385	0.415592	11.8459	4.61596	0.00191892	0.0151284	-1.34222	9.02549
1419429_at	12804	Cntfr	ciliary neurotrophic factor receptor (Cntfr)	1.33379	0.415531	6.73814	3.93413	0.00470608	0.0256206	-2.29023	7.73126
1440603_at				1.33366	0.41539	7.45453	3.87168	0.00512666	0.0270553	-2.38034	7.60776
1459756_at	78893	Cnot10	CCR4-NOT transcription complex, subunit 10 (Cnot10)	1.3333	0.415003	8.49049	3.86704	0.00515948	0.0271453	-2.38705	7.59856
1416494_at				1.33322	0.414911	11.0731	4.48718	0.00226126	0.0166762	-1.51608	8.78866
1435647_at	16151	Ikbkg	inhibitor of kappaB kinase gamma (Ikbkg)	1.33316	0.41485	6.66593	2.32267	0.0500479	0.119697	-4.72482	4.32055
1423062_at	16009	Igfbp3	insulin-like growth factor binding protein 3 (Igfbp3)	1.33295	0.414627	6.94272	2.75268	0.0259716	0.0761569	-4.06492	5.26692
1424628_a_at	78330	1500032D16Rik	RIKEN cDNA 1500032D16 gene (1500032D16Rik)	1.3329	0.414572	12.0846	4.82809	0.00147204	0.0131612	-1.06123	9.40796
1418583_at	66847	Hint3	histidine triad nucleotide binding protein 3 (Hint3)	1.33284	0.414503	9.12497	4.62372	0.00190018	0.015051	-1.33182	9.03965
1449714_at	108958	5730472N09Rik	RIKEN cDNA 5730472N09 gene (5730472N09Rik)	1.33256	0.414201	8.25758	2.88964	0.0211284	0.0665646	-3.85403	5.56467
1429321_at	67702	Rnf149	ring finger protein 149 (Rnf149)	1.33248	0.414109	7.33329	3.99717	0.00431895	0.0244519	-2.1998	7.8551
1450668_s_at	15528	Hspe1	heat shock protein 1 (chaperonin 10) (Hspe1)	1.33244	0.414068	9.81866	3.71382	0.00638136	0.0308232	-2.61039	7.29192
1451046_at	22761;100047651	Zfpm1;	zinc finger protein, multitype 1 (Zfpm1);similar to FOG	1.33231	0.413929	6.31681	3.43115	0.00952772	0.0394886	-3.02985	6.71365
1420183_at	16939	Lor	loricrin (Lor)	1.33225	0.413863	9.64843	1.99708	0.0824105	0.170402	-5.21228	3.60103
1435701_at				1.33189	0.413479	8.38138	3.33906	0.0108822	0.0431105	-3.16836	6.52188
1425280_at	69757	Leng1	leukocyte receptor cluster (LRC) member 1 (Leng1)	1.33187	0.413453	5.9495	3.23046	0.0127469	0.047612	-3.33273	6.29371
1456603_at	76566	1500005K14Rik	RIKEN cDNA 1500005K14 gene (1500005K14Rik)	1.33143	0.412971	8.90639	1.98882	0.0834555	0.171973	-5.22439	3.58285
1440443_at				1.33101	0.412524	6.38733	2.86123	0.0220495	0.0683947	-3.89774	5.50311
1423857_at	107734	Mrpl30	mitochondrial ribosomal protein L30 (Mrpl30)	1.33088	0.412382	10.4024	4.85437	0.00142513	0.0128985	-1.02688	9.45469
1418074_at	20448	St6galnac4	ST6 (alpha-N-acetyl-neuraminyl-2,3-beta-galactosyl-1,3)-N-acetylgalactosaminide alpha-2,6-sialyltransferase 4 (St6galnac4)	1.33031	0.411764	6.50631	3.60078	0.00748071	0.0338062	-2.77702	7.06261
1446068_at				1.33001	0.411432	5.43534	3.34131	0.0108468	0.04304	-3.16497	6.52659
1453045_at	77048	Ccdc41	coiled-coil domain containing 41 (Ccdc41)	1.32992	0.411337	6.4279	4.99477	0.00120071	0.011791	-0.845165	9.7019
1457910_at				1.32987	0.41129	5.30487	3.25984	0.0122113	0.0462952	-3.28817	6.35564
1416679_at	19299	Abcd3	ATP-binding cassette, sub-family D (ALD), member 3 (Abcd3)	1.3296	0.410987	9.45071	4.54257	0.00210646	0.0160127	-1.44099	8.89096
1417094_at	70025	Acot7	acyl-CoA thioesterase 7 (Acot7)	1.32925	0.410609	8.65548	4.45547	0.00235541	0.0171609	-1.55926	8.7298
1421938_at	68607	Serhl	serine hydrolase-like (Serhl)	1.32897	0.410312	7.90255	3.62563	0.00722271	0.0330855	-2.74026	7.11324
1444207_at				1.32894	0.410279	5.19063	3.67328	0.00675431	0.03174	-2.66998	7.20998
1442710_at				1.32852	0.409825	8.21579	1.51534	0.169749	0.287945	-5.88448	2.55852
1452676_a_at	71701;100044383	Pnpt1;	polyribonucleotide nucleotidyltransferase 1 (Pnpt1);similar to polynucleotide phosphorylase-like protein	1.32843	0.40972	7.10007	4.87622	0.00138736	0.0127297	-0.998405	9.49344
1428258_at				1.32797	0.409224	11.8939	3.70319	0.00647698	0.0311404	-2.626	7.27046
1448944_at				1.32791	0.409158	8.02588	4.72645	0.00167005	0.014055	-1.19501	9.2259
1434303_at	77300	Raph1	Ras association (RalGDS/AF-6) and pleckstrin homology domains 1 (Raph1)	1.32749	0.408706	7.97859	4.89634	0.00135357	0.0125669	-0.972257	9.52901
1418814_s_at	66414	Ndufa12	NADH dehydrogenase (ubiquinone) 1 alpha subcomplex, 12 (Ndufa12)	1.32736	0.408557	11.4364	4.42875	0.00243806	0.0174856	-1.59577	8.68005
1448788_at	17470	Cd200	Cd200 antigen (Cd200)	1.32668	0.407824	8.1	4.11522	0.00368348	0.0224061	-2.03193	8.08471
1417061_at	53945	Slc40a1	solute carrier family 40 (iron-regulated transporter), member 1 (Slc40a1)	1.3266	0.407737	8.69792	3.40351	0.00991437	0.0405789	-3.07134	6.65626
1460001_at	66522	Pgpep1	pyroglutamyl-peptidase I (Pgpep1)	1.32601	0.407095	6.96153	3.56743	0.00784267	0.034859	-2.82648	6.99444
1424364_a_at	66152	1110020P15Rik	RIKEN cDNA 1110020P15 gene (1110020P15Rik)	1.32599	0.407068	11.5982	4.40799	0.00250448	0.0178434	-1.62421	8.64127
1416337_at	67530	Uqcrb	ubiquinol-cytochrome c reductase binding protein (Uqcrb)	1.32559	0.406639	11.8331	4.74307	0.00163578	0.0138891	-1.17304	9.2558
1456543_at	58182	Prokr1	prokineticin receptor 1 (Prokr1)	1.32555	0.406595	5.0554	4.64356	0.00185317	0.0148977	-1.30528	9.07579
1432263_a_at	20463	Cox7a2l	cytochrome c oxidase subunit VIIa polypeptide 2-like (Cox7a2l)	1.32522	0.406235	9.92827	4.7403	0.00164143	0.0139079	-1.17669	9.25083
1456755_at				1.32521	0.406217	9.93371	3.31326	0.0112974	0.0441446	-3.20732	6.46787
1449158_at	16526	Kcnk2	potassium channel, subfamily K, member 2 (Kcnk2)	1.32508	0.406081	6.90892	4.62699	0.00189234	0.0150354	-1.32744	9.04561
1452919_a_at				1.32503	0.40602	9.56007	3.533	0.00823595	0.0360169	-2.87767	6.92385
1454086_a_at	16909;100048263	Lmo2;	LIM domain only 2 (Lmo2);similar to LIM domain only 2	1.32487	0.405851	6.7925	3.1207	0.0149785	0.0526477	-3.49983	6.06097
1416209_at	14661	Glud1	glutamate dehydrogenase 1 (Glud1)	1.3248	0.405773	9.74924	4.56114	0.00205718	0.0157934	-1.41592	8.92511
1448645_at	17692	Msl31	male-specific lethal-3 homolog 1 (Drosophila) (Msl31)	1.32436	0.40529	8.53595	4.85952	0.00141613	0.0128606	-1.02017	9.46383
1426785_s_at	23945	Mgll	monoglyceride lipase (Mgll)	1.32402	0.404928	8.39988	3.3722	0.0103726	0.0417873	-3.11842	6.59108
1418084_at	18186	Nrp1	neuropilin 1 (Nrp1)	1.32378	0.404665	8.65935	4.65526	0.00182603	0.0148284	-1.28965	9.09707
1422678_at	67800	Dgat2	diacylglycerol O-acyltransferase 2 (Dgat2)	1.32367	0.404547	8.87772	1.88611	0.0975736	0.192768	-5.37361	3.35737
1429581_at	229211	Acad9	acyl-Coenzyme A dehydrogenase family, member 9 (Acad9)	1.32333	0.404171	6.89072	3.8	0.00565994	0.0286394	-2.4844	7.465
1431002_x_at	68126	Fahd2a	fumarylacetoacetate hydrolase domain containing 2A (Fahd2a)	1.32324	0.404078	7.58727	4.63042	0.00188416	0.0150004	-1.32285	9.05186
1459219_at				1.32275	0.403544	6.60661	2.03553	0.0777111	0.163301	-5.1557	3.68574
1455284_x_at	72084	Pigx	phosphatidylinositol glycan anchor biosynthesis, class X (Pigx)	1.32254	0.403306	5.74051	3.85079	0.00527628	0.0274704	-2.4106	7.56626
1433817_at	28169	Agpat3	1-acylglycerol-3-phosphate O-acyltransferase 3 (Agpat3)	1.32243	0.403196	7.25395	4.61156	0.00192964	0.0151816	-1.34812	9.01745
1418474_at	85308	1500005A01Rik	RIKEN cDNA 1500005A01 gene (1500005A01Rik)	1.32242	0.403181	8.27773	5.01768	0.00116791	0.0115987	-0.815795	9.74185
1454951_at	67370	Zfp606	zinc finger protein 606 (Zfp606)	1.32235	0.403102	6.26299	4.17561	0.00339821	0.0212794	-1.94683	8.20101
1458800_at				1.32231	0.403055	6.12003	1.60454	0.148876	0.261767	-5.76635	2.74782
1440577_at				1.32229	0.403039	6.29479	2.86726	0.0218507	0.0679933	-3.88847	5.51618
1420519_a_at	57837	Eral1	Era (G-protein)-like 1 (E. coli) (Eral1)	1.32218	0.402917	7.06793	4.33966	0.00273731	0.0187603	-1.71825	8.51302
1447778_x_at	210766	Brcc3	BRCA1/BRCA2-containing complex, subunit 3 (Brcc3)	1.32216	0.402901	7.67731	3.66774	0.006807	0.0318736	-2.67812	7.19877
1455301_at	330319	Wipf3	WAS/WASL interacting protein family, member 3 (Wipf3)	1.32177	0.402473	7.17882	3.31209	0.0113166	0.0441921	-3.20908	6.46542
1416939_at	67895	Ppa1	pyrophosphatase (inorganic) 1 (Ppa1)	1.32144	0.402115	8.80982	4.65675	0.00182261	0.0148192	-1.28766	9.09978
1450136_at	12494	Cd38	CD38 antigen (Cd38)	1.32124	0.401891	6.01276	3.57687	0.00773833	0.0345429	-2.81247	7.01376
1422445_at				1.32119	0.401838	8.47183	3.43836	0.0094295	0.0392567	-3.01904	6.7286
1440120_at				1.32117	0.401813	6.34649	4.34971	0.00270165	0.0186387	-1.70438	8.53195
1427294_a_at	72055	Slc38a10	solute carrier family 38, member 10 (Slc38a10)	1.32099	0.401623	7.95196	4.96222	0.00124905	0.0120186	-0.887032	9.64495
1416425_at	19298	Pex19	peroxisome biogenesis factor 19 (Pex19)	1.32087	0.401493	9.23031	4.93122	0.00129708	0.0122264	-0.927045	9.59052
1417118_a_at	56292	Ard1	N-acetyltransferase ARD1 homolog (S. cerevisiae) (Ard1)	1.32065	0.401251	7.85062	4.74724	0.0016273	0.0138762	-1.16753	9.2633
1448203_at	27425;100042348	Atp5l;	ATP synthase, H+ transporting, mitochondrial F0 complex, subunit g (Atp5l);similar to ATP synthase, H+ transporting, mitochondrial F0 complex, subunit G	1.32061	0.401203	12.2801	4.90306	0.00134249	0.0125199	-0.963537	9.54088
1453256_at	74414	Polr3c	polymerase (RNA) III (DNA directed) polypeptide C (Polr3c)	1.32046	0.401037	7.24862	4.46808	0.00231746	0.0169849	-1.54207	8.75324
1420658_at	22229	Ucp3	uncoupling protein 3 (mitochondrial, proton carrier) (Ucp3)	1.32003	0.400566	6.72008	2.94234	0.0195244	0.0631911	-3.77302	5.67858
1416829_at	11947	Atp5b	ATP synthase, H+ transporting mitochondrial F1 complex, beta subunit (Atp5b)	1.31991	0.400445	12.8076	5.00503	0.0011859	0.011707	-0.832001	9.71981
1453738_at	77422	C330018D20Rik	RIKEN cDNA C330018D20 gene (C330018D20Rik)	1.31942	0.399902	8.07846	4.28652	0.00293468	0.0195208	-1.79187	8.41258
1438157_s_at	18035	Nfkbia	nuclear factor of kappa light polypeptide gene enhancer in B-cells inhibitor, alpha (Nfkbia)	1.31876	0.399183	8.89213	2.82276	0.0233639	0.071106	-3.95697	5.41958
1436303_at	17356; translocated to, 4 (Mllt4)	Mllt4	myeloid/lymphoid or mixed-lineage leukemia (trithorax homolog, Drosophila); translocated to, 4 (Mllt4)	1.31867	0.39908	8.64508	4.40457	0.00251561	0.0179029	-1.6289	8.63488
1437762_at	270160	Rab39	RAB39, member RAS oncogene family (Rab39)	1.31849	0.398886	5.40232	3.27675	0.0119137	0.045613	-3.26254	6.39123
1428160_at				1.31846	0.398856	8.2062	3.9266	0.00475476	0.0257881	-2.30107	7.71641
1434013_at	319713	Ablim3	actin binding LIM protein family, member 3 (Ablim3)	1.3184	0.398787	7.03974	2.61507	0.0320038	0.0880387	-4.27689	4.96561
1456046_at	17064	Cd93	CD93 antigen (Cd93)	1.31836	0.398748	9.43157	3.14592	0.0144315	0.0514994	-3.46135	6.11464
1460216_at	11409	Acads	acyl-Coenzyme A dehydrogenase, short chain (Acads)	1.31826	0.398639	8.16759	3.66951	0.00679012	0.0318339	-2.67552	7.20235
1416545_at	102193	Zdhhc7	zinc finger, DHHC domain containing 7 (Zdhhc7)	1.31825	0.398628	7.97281	4.65786	0.00182007	0.0148114	-1.28618	9.10179
1448112_at				1.31769	0.398009	12.0047	4.4677	0.00231859	0.0169851	-1.54258	8.75254
1416495_s_at	595136	Ndufs5	NADH dehydrogenase (ubiquinone) Fe-S protein 5 (Ndufs5)	1.31765	0.397972	10.6757	4.77084	0.00158021	0.0136866	-1.1364	9.30567
1442626_at				1.31765	0.397971	5.80831	3.55451	0.00798781	0.0352773	-2.84567	6.96798
1447816_x_at	218885	Oxnad1	oxidoreductase NAD-binding domain containing 1 (Oxnad1)	1.3175	0.397798	8.5957	3.86926	0.00514375	0.0270968	-2.38384	7.60296
1428619_at	66359	2310005N03Rik	RIKEN cDNA 2310005N03 gene (2310005N03Rik)	1.31742	0.397712	9.18968	4.52489	0.00215458	0.0161965	-1.46491	8.85838
1436756_x_at	15107	Hadh	hydroxyacyl-Coenzyme A dehydrogenase (Hadh)	1.31728	0.397566	10.6326	4.74739	0.00162699	0.0138762	-1.16732	9.26358
1416530_a_at	18950;100045567	Pnp1;	purine-nucleoside phosphorylase 1 (Pnp1);similar to purine nucleoside phosphorylase	1.31708	0.397345	7.65543	3.17437	0.0138397	0.0501884	-3.418	6.17504
1453299_a_at	667034	Pnp2	purine-nucleoside phosphorylase 2 (Pnp2)	1.31664	0.396863	6.73564	2.3891	0.0452025	0.111367	-4.62359	4.46745
1446098_at				1.31637	0.396561	6.24757	3.2121	0.0130942	0.0483496	-3.36061	6.25493
1448808_a_at	18103	Nme2	non-metastatic cells 2, protein (NM23B) expressed in (Nme2)	1.31637	0.39656	12.3694	4.81084	0.00150376	0.0132778	-1.08383	9.37721
1422261_a_at	17686;100046843	Msh3;	mutS homolog 3 (E. coli) (Msh3);similar to mutS homolog 3	1.31579	0.395928	6.24707	2.77697	0.025035	0.0743717	-4.02749	5.31991
1453004_at	73102	Slc22a23	solute carrier family 22, member 23 (Slc22a23)	1.31563	0.395749	7.01351	3.94936	0.00460921	0.025323	-2.26833	7.76126
1416029_at	21847	Klf10	Kruppel-like factor 10 (Klf10)	1.31555	0.395664	6.96337	1.83424	0.10555	0.204026	-5.4479	3.244
1417102_a_at	66046;100046199	Ndufb5;	NADH dehydrogenase (ubiquinone) 1 beta subcomplex, 5 (Ndufb5);similar to NADH dehydrogenase (ubiquinone) 1 beta subcomplex, 5	1.315	0.395064	11.7102	3.83191	0.00541552	0.027962	-2.43799	7.52868
1456526_at				1.31498	0.395045	5.86228	3.64702	0.00700833	0.0324628	-2.70868	7.15671
1429533_at	76614	Immt	inner membrane protein, mitochondrial (Immt)	1.31476	0.394794	9.19498	3.78171	0.00580541	0.029086	-2.51106	7.42839
1451567_a_at	15950;100048583	Ifi203;	interferon activated gene 203 (Ifi203);similar to interferon activated gene 203	1.31473	0.394769	7.00108	3.67195	0.00676688	0.0317797	-2.67193	7.20729
1429267_at	329910	Acot11	acyl-CoA thioesterase 11 (Acot11)	1.31386	0.393807	6.7656	2.77976	0.0249297	0.0741474	-4.02319	5.32599
1425141_at				1.31383	0.39378	7.44259	3.70259	0.00648238	0.0311486	-2.62687	7.26926
1458084_at				1.31373	0.393667	7.77909	3.22984	0.0127586	0.0476175	-3.33367	6.29239
1432352_at				1.3136	0.393526	5.96818	2.24471	0.0564053	0.129985	-4.84302	4.14803
1451511_at	227095	Hibch	3-hydroxyisobutyryl-Coenzyme A hydrolase (Hibch)	1.31352	0.393433	5.93446	3.81683	0.00552958	0.0282547	-2.4599	7.49861
1424530_at	67815	Sec14l2	SEC14-like 2 (S. cerevisiae) (Sec14l2)	1.31349	0.393403	6.25398	4.44259	0.00239486	0.0173202	-1.57685	8.70584
1426688_at	66945	Sdha	succinate dehydrogenase complex, subunit A, flavoprotein (Fp) (Sdha)	1.31305	0.392927	12.0716	4.46957	0.00231302	0.0169642	-1.54004	8.75601
1458282_at				1.31302	0.392885	5.8775	2.39404	0.0448612	0.110803	-4.61604	4.47839
1423348_at				1.31286	0.392708	5.99474	3.47224	0.00898229	0.0381674	-2.96832	6.7987
1460394_a_at	16332	Inppl1	inositol polyphosphate phosphatase-like 1 (Inppl1)	1.3125	0.392322	8.48565	3.47257	0.00897804	0.0381653	-2.96782	6.79938
1423978_at	104175	Sbk1	SH3-binding kinase 1 (Sbk1)	1.31244	0.392248	7.30501	3.85592	0.0052391	0.0273758	-2.40316	7.57646
1421971_a_at	79044	Mrps34	mitochondrial ribosomal protein S34 (Mrps34)	1.31194	0.391703	9.68523	4.40281	0.00252135	0.0179369	-1.63131	8.63159
1433289_at				1.31186	0.391614	6.56358	4.57068	0.00203236	0.0156607	-1.40306	8.94263
1417233_at	72170	Chchd4	coiled-coil-helix-coiled-coil-helix domain containing 4 (Chchd4)	1.31152	0.391244	8.71559	4.57985	0.00200881	0.0155689	-1.39072	8.95944
1460353_at	72787	Tmem48	transmembrane protein 48 (Tmem48)	1.31113	0.390806	6.26007	4.01239	0.00423078	0.0242274	-2.17805	7.88486
1438377_x_at	114644	Slc13a3	solute carrier family 13 (sodium-dependent dicarboxylate transporter), member 3 (Slc13a3)	1.31108	0.390755	6.03769	3.80363	0.00563158	0.0285345	-2.47912	7.47224
1425090_s_at	99738	Kcnc4	potassium voltage gated channel, Shaw-related subfamily, member 4 (Kcnc4)	1.31083	0.39048	8.71711	1.73367	0.122816	0.227535	-5.58961	3.02543
1423111_at	11946	Atp5a1	ATP synthase, H+ transporting, mitochondrial F1 complex, alpha subunit, isoform 1 (Atp5a1)	1.31083	0.390477	13.0302	4.51523	0.00218138	0.0163054	-1.478	8.84055
1425582_a_at				1.31042	0.390035	7.57288	3.49443	0.0087017	0.0373505	-2.93517	6.84449
1458975_at				1.31041	0.390022	7.28513	4.78885	0.00154528	0.013528	-1.1127	9.33792
1460595_at				1.3098	0.389348	5.40965	2.90035	0.0207918	0.0658584	-3.83757	5.58784
1428220_at	74741	5730419I09Rik	RIKEN cDNA 5730419I09 gene (5730419I09Rik)	1.30966	0.389192	6.44511	3.98748	0.00437615	0.0246193	-2.21366	7.83612
1458404_at				1.30925	0.388745	5.54788	2.67296	0.0293072	0.0827365	-4.18774	5.0926
1447628_x_at				1.30924	0.388729	6.31471	4.22661	0.00317586	0.020357	-1.87534	8.29864
1427157_at				1.3091	0.38857	5.90797	3.89752	0.00494793	0.0264638	-2.34299	7.65896
1415881_at	66092	Ghitm	growth hormone inducible transmembrane protein (Ghitm)	1.30901	0.388472	10.9255	4.31355	0.0028324	0.0191118	-1.75437	8.46376
1441921_x_at	26380	Esrrb	estrogen related receptor, beta (Esrrb)	1.30853	0.387942	8.04943	2.25582	0.0554521	0.128516	-4.82622	4.17261
1454699_at	140742;100047324	Sesn1;	sestrin 1 (Sesn1);similar to Sesn1 protein	1.30824	0.387625	7.03129	4.35672	0.00267707	0.0185511	-1.69471	8.54513
1448774_at	66592	Stoml2	stomatin (Epb7.2)-like 2 (Stoml2)	1.30792	0.387275	8.78083	4.44082	0.00240035	0.0173398	-1.57927	8.70254
1455084_x_at	108037	Shmt2	serine hydroxymethyltransferase 2 (mitochondrial) (Shmt2)	1.30766	0.386991	7.53326	4.79257	0.00153815	0.0135036	-1.1078	9.34459
1417008_at	12908	Crat	carnitine acetyltransferase (Crat)	1.30734	0.386634	10.3231	3.40627	0.00987507	0.0404623	-3.06719	6.66199
1440636_at				1.30691	0.386161	6.36461	3.87883	0.00507651	0.0268897	-2.36999	7.62195
1432650_at				1.30645	0.385653	7.56378	3.64065	0.00707144	0.0326644	-2.71808	7.14378
1430303_at				1.30602	0.385173	6.81821	4.542	0.00210799	0.0160127	-1.44176	8.88992
1457946_at	18292	Sebox	SEBOX homeobox (Sebox)	1.30589	0.385033	8.51494	3.66996	0.00678588	0.0318245	-2.67487	7.20325
1433400_at				1.30566	0.384782	6.20577	4.28002	0.00295984	0.0195688	-1.8009	8.40026
1457478_at				1.30539	0.384486	6.36432	3.55557	0.00797579	0.0352332	-2.8441	6.97016
1455285_at	20529	Slc31a1	solute carrier family 31, member 1 (Slc31a1)	1.30539	0.384484	6.68359	4.34139	0.00273112	0.0187384	-1.71586	8.51629
1440830_at	224792	Gpr116	G protein-coupled receptor 116 (Gpr116)	1.30512	0.384178	9.73158	4.46093	0.0023389	0.0170938	-1.55182	8.73995
1433956_at	12562	Cdh5	cadherin 5 (Cdh5)	1.30509	0.384151	8.62458	3.30717	0.0113977	0.0443886	-3.21652	6.45511
1452790_x_at	66091	Ndufa3	NADH dehydrogenase (ubiquinone) 1 alpha subcomplex, 3 (Ndufa3)	1.30497	0.384017	12.0472	4.66308	0.00180814	0.0147464	-1.27921	9.11128
1455534_s_at				1.30476	0.383785	8.16719	3.92691	0.00475271	0.0257864	-2.30061	7.71703
1431939_a_at				1.30467	0.383684	7.1332	3.67461	0.00674172	0.0317077	-2.66802	7.21267
1448373_at	67681	Mrpl18	mitochondrial ribosomal protein L18 (Mrpl18)	1.3045	0.3835	9.34455	4.69375	0.00173982	0.0144217	-1.23839	9.16685
1458820_at	434377	Zfp560	zinc finger protein 560 (Zfp560)	1.30439	0.383374	4.96896	2.38068	0.0457895	0.112399	-4.63645	4.44884
1429382_at	641376	Tomm40l	translocase of outer mitochondrial membrane 40 homolog-like (yeast) (Tomm40l)	1.30432	0.383298	8.01623	3.99865	0.00431032	0.024438	-2.19769	7.85799
1459806_x_at	64656	Mrps23	mitochondrial ribosomal protein S23 (Mrps23)	1.30389	0.382827	8.18594	4.39233	0.00255586	0.0180862	-1.6457	8.61197
1430698_a_at	52023	Pibf1	progesterone immunomodulatory binding factor 1 (Pibf1)	1.30379	0.382713	6.27464	3.68407	0.00665283	0.0315483	-2.6541	7.23182
1437774_at				1.30355	0.38245	9.18802	1.23869	0.252019	0.383273	-6.22581	1.9884
1423620_at	83815	Cenpq	centromere protein Q (Cenpq)	1.30343	0.382309	6.26347	4.3535	0.00268831	0.0185809	-1.69915	8.53909
1447410_at				1.30324	0.382107	5.71953	4.20171	0.00328236	0.0208433	-1.91019	8.25105
1428683_at	68073	A930016P21Rik	RIKEN cDNA A930016P21 gene (A930016P21Rik)	1.30275	0.381565	6.72442	2.12683	0.0675783	0.148058	-5.02014	3.8873
1440134_at	666168;630172	Cyp4a31;	cytochrome P450, family 4, subfamily a, polypeptide 31 (Cyp4a31);similar to DNA-directed RNA polymerase II 7.6 kDa polypeptide (RPB10) (RPB7.6) (RPABC5)	1.30225	0.381011	6.55342	2.86964	0.0217725	0.0678853	-3.8848	5.52135
1426316_at	230279	6330416G13Rik	RIKEN cDNA 6330416G13 gene (6330416G13Rik)	1.30205	0.380781	6.2575	3.68049	0.0066863	0.0316328	-2.65936	7.22458
1449964_a_at	56690	Mlycd	malonyl-CoA decarboxylase (Mlycd)	1.30163	0.380316	8.39341	3.53632	0.00819716	0.0358724	-2.87273	6.93066
1437100_x_at	223775	Pim3	proviral integration site 3 (Pim3)	1.30118	0.379826	8.2203	2.02662	0.078777	0.16493	-5.16885	3.66608
1433720_s_at	103172		Nur77 downstream gene 2	1.30099	0.379605	12.7834	4.43071	0.00243189	0.0174824	-1.59308	8.6837
1417714_x_at	15122	Hba-a1	hemoglobin alpha, adult chain 1 (Hba-a1)	1.30085	0.379455	10.7044	2.4183	0.0432251	0.108132	-4.57897	4.53199
1460356_at	69524	Esam1	endothelial cell-specific adhesion molecule (Esam1)	1.30067	0.379251	8.64936	4.3371	0.00274647	0.0187857	-1.72179	8.5082
1417891_at	79043	Spsb3	splA/ryanodine receptor domain and SOCS box containing 3 (Spsb3)	1.30061	0.379191	8.55168	3.72566	0.00627665	0.0305381	-2.59303	7.31579
1435112_a_at				1.30054	0.379113	12.1896	4.64477	0.00185033	0.0148845	-1.30365	9.078
1452810_at	70885;674888	Ints10;	integrator complex subunit 10 (Ints10);similar to integrator complex subunit 10	1.30015	0.378675	6.95507	4.27069	0.0029964	0.0196784	-1.81387	8.38256
1424259_at	76483	Lmf1	lipase maturation factor 1 (Lmf1)	1.30012	0.378649	6.31216	3.74964	0.00607013	0.0298981	-2.5579	7.36406
1439521_at				1.3	0.378514	8.5161	4.66566	0.00180229	0.0147244	-1.27578	9.11595
1446223_at				1.29992	0.37842	5.71067	3.99722	0.00431865	0.0244519	-2.19972	7.85521
1453418_at	71355	Col24a1	collagen, type XXIV, alpha 1 (Col24a1)	1.29978	0.378266	5.71985	2.80047	0.0241625	0.0726419	-3.99129	5.37109
1450609_at	78076	Lcn8	lipocalin 8 (Lcn8)	1.29962	0.378093	5.9967	3.33952	0.010875	0.0431105	-3.16767	6.52284
1453512_at				1.29961	0.378082	5.92144	1.49461	0.174965	0.293969	-5.91143	2.51486
1419589_at	17064	Cd93	CD93 antigen (Cd93)	1.29942	0.377866	9.31026	2.866	0.0218921	0.0680655	-3.89041	5.51345
1443544_at				1.2994	0.377842	5.70956	3.44259	0.00937235	0.0391044	-3.01269	6.73737
1455588_at	380840	Lyrm4	LYR motif containing 4 (Lyrm4)	1.29934	0.377783	6.96467	3.86906	0.00514516	0.0270968	-2.38412	7.60257
1455590_at				1.29929	0.377729	7.40739	3.46659	0.00905524	0.0383474	-2.97676	6.78703
1425838_at				1.29922	0.377647	5.82753	3.04873	0.0166623	0.0566621	-3.60985	5.90727
1424858_at	217666	L2hgdh	L-2-hydroxyglutarate dehydrogenase (L2hgdh)	1.29909	0.377496	7.81259	4.32035	0.00280732	0.0190354	-1.74496	8.47659
1429005_at	52065	Mfhas1	malignant fibrous histiocytoma amplified sequence 1 (Mfhas1)	1.29899	0.377389	6.81701	4.59873	0.00196124	0.0153336	-1.36533	8.99402
1416478_a_at	17448	Mdh2	malate dehydrogenase 2, NAD (mitochondrial) (Mdh2)	1.29897	0.377371	12.667	4.56292	0.00205254	0.0157704	-1.41352	8.92838
1419137_at				1.29889	0.377277	7.77803	3.33594	0.0109315	0.0431929	-3.17306	6.51537
1422241_a_at	54405	Ndufa1	NADH dehydrogenase (ubiquinone) 1 alpha subcomplex, 1 (Ndufa1)	1.29885	0.377234	12.3398	4.68731	0.00175392	0.0144937	-1.24695	9.1552
1426615_s_at	234593	Ndrg4	N-myc downstream regulated gene 4 (Ndrg4)	1.29875	0.377128	8.10699	3.43535	0.00947033	0.0393188	-3.02355	6.72237
1418134_at	67453	Slc25a46	solute carrier family 25, member 46 (Slc25a46)	1.29871	0.377077	8.86217	3.87831	0.00508018	0.0268927	-2.37075	7.6209
1416058_s_at	11949	Atp5c1	ATP synthase, H+ transporting, mitochondrial F1 complex, gamma polypeptide 1 (Atp5c1)	1.29846	0.376798	12.9118	4.61419	0.00192321	0.0151502	-1.34458	9.02227
1428503_a_at	69721	Nkiras1	NFKB inhibitor interacting Ras-like protein 1 (Nkiras1)	1.2981	0.376403	8.91223	4.51255	0.00218886	0.0163418	-1.48162	8.83561
1435395_s_at	57423	Atp5j2	ATP synthase, H+ transporting, mitochondrial F0 complex, subunit f, isoform 2 (Atp5j2)	1.29798	0.376273	12.5832	4.30024	0.00288226	0.0192944	-1.77282	8.43858
1433878_at	99045	Mrps26	mitochondrial ribosomal protein S26 (Mrps26)	1.29792	0.376203	8.72836	4.45781	0.0023483	0.0171358	-1.55606	8.73417
1452621_at	72562	Pcbd2	pterin 4 alpha carbinolamine dehydratase/dimerization cofactor of hepatocyte nuclear factor 1 alpha (TCF1) 2 (Pcbd2)	1.29758	0.375824	7.43737	4.52712	0.00214843	0.016182	-1.46188	8.8625
1457265_at	338351	Sfrs17b	splicing factor, arginine/serine-rich 17b (Sfrs17b)	1.29725	0.375454	6.13807	3.94998	0.00460532	0.025323	-2.26744	7.76248
1428344_at	74411	Ppapdc2	phosphatidic acid phosphatase type 2 domain containing 2 (Ppapdc2)	1.2972	0.375405	6.24422	4.34024	0.00273524	0.0187535	-1.71745	8.51412
1416567_s_at	67126	Atp5e	ATP synthase, H+ transporting, mitochondrial F1 complex, epsilon subunit (Atp5e)	1.2972	0.375396	11.8537	3.94892	0.00461201	0.025323	-2.26897	7.76039
1429110_a_at	72181	Nsun4	NOL1/NOP2/Sun domain family, member 4 (Nsun4)	1.29701	0.375193	7.46582	3.8368	0.00537904	0.0278505	-2.43088	7.53844
1434302_at	77300	Raph1	Ras association (RalGDS/AF-6) and pleckstrin homology domains 1 (Raph1)	1.2969	0.375071	8.11477	3.82864	0.00544001	0.0280188	-2.44274	7.52217
1423441_at	15278	Tfb2m	transcription factor B2, mitochondrial (Tfb2m)	1.29664	0.374773	9.10996	4.00284	0.00428589	0.0243531	-2.1917	7.86619
1451038_at	30878	Apln	apelin (Apln)	1.29651	0.374637	6.94453	3.04166	0.0168381	0.0570008	-3.62068	5.89213
1437303_at				1.29603	0.374103	6.02751	2.87038	0.0217484	0.0678853	-3.88366	5.52295
1448775_at	15950	Ifi203	interferon activated gene 203 (Ifi203)	1.2958	0.373843	7.75104	3.5288	0.00828539	0.036167	-2.88393	6.91522
1433556_at	231821	Centa1	centaurin, alpha 1 (Centa1)	1.29557	0.373591	6.35985	3.85816	0.00522295	0.0273449	-2.39991	7.58092
1441009_at	224523	4732491K20Rik	RIKEN cDNA 4732491K20 gene (4732491K20Rik)	1.29557	0.37359	5.50878	2.51462	0.0373028	0.0975681	-4.43135	4.74457
1449806_at				1.29537	0.37336	8.931	2.44908	0.0412348	0.10448	-4.53185	4.59999
1460109_at				1.29533	0.373315	6.27624	3.4363	0.00945747	0.0393019	-3.02213	6.72433
1440159_at				1.29517	0.373143	6.82488	1.70744	0.127739	0.233988	-5.62602	2.96873
1415995_at	12368	Casp6	caspase 6 (Casp6)	1.29517	0.373141	6.37922	2.9789	0.0184869	0.0606476	-3.71689	5.75735
1455204_at	71795	Pitpnc1	phosphatidylinositol transfer protein, cytoplasmic 1 (Pitpnc1)	1.29493	0.372876	9.01737	2.11622	0.0686861	0.14987	-5.03599	3.86384
1443873_at	108654	4933403F05Rik	RIKEN cDNA 4933403F05 gene (4933403F05Rik)	1.29492	0.372867	6.60418	4.25248	0.00306916	0.019966	-1.83923	8.34794
1455953_x_at				1.2948	0.372728	5.70581	3.65327	0.00694689	0.0322828	-2.69945	7.16942
1423652_at	69046	Isca1	iron-sulfur cluster assembly 1 homolog (S. cerevisiae) (Isca1)	1.29419	0.372052	10.8557	3.46671	0.00905378	0.0383474	-2.9766	6.78726
1449710_s_at	11946	Atp5a1	ATP synthase, H+ transporting, mitochondrial F1 complex, alpha subunit, isoform 1 (Atp5a1)	1.29402	0.371864	12.4782	4.51128	0.00219243	0.0163556	-1.48335	8.83325
1419487_at	53311	Mybph	myosin binding protein H (Mybph)	1.29345	0.37123	11.2141	1.46644	0.182282	0.302704	-5.94771	2.45575
1428086_at	74006	Dnm1l	dynamin 1-like (Dnm1l)	1.29329	0.37105	9.61979	4.07984	0.00386261	0.0230072	-2.08204	8.01621
1450675_at	69780	Smap2	stromal membrane-associated GTPase-activating protein 2 (Smap2)	1.29307	0.370799	6.3945	3.74405	0.00611759	0.0300454	-2.56608	7.35282
1446110_at				1.29277	0.370465	5.67317	3.63772	0.00710064	0.0327586	-2.7224	7.13784
1422359_at	56860	Olfr690	olfactory receptor 690 (Olfr690)	1.29266	0.370348	5.13458	3.96104	0.00453643	0.025106	-2.25156	7.78423
1448104_at	104776	Aldh6a1	aldehyde dehydrogenase family 6, subfamily A1 (Aldh6a1)	1.29247	0.370131	9.70892	3.83212	0.00541391	0.0279614	-2.43768	7.52911
1457515_at				1.29245	0.370104	5.70647	3.0286	0.0171681	0.0577628	-3.64068	5.86413
1429779_at	76850	Eif2c4	eukaryotic translation initiation factor 2C, 4 (Eif2c4)	1.29229	0.369933	5.97563	3.84346	0.00532988	0.0276725	-2.42123	7.55168
1440880_at				1.29189	0.369479	6.78203	4.0819	0.0038519	0.0229898	-2.07911	8.02021
1455958_s_at	320717	Pptc7	PTC7 protein phosphatase homolog (S. cerevisiae) (Pptc7)	1.29179	0.369367	10.5156	3.78844	0.0057514	0.0289768	-2.50124	7.44187
1427416_x_at	235584;674944	Dusp7;	dual specificity phosphatase 7 (Dusp7);similar to dual specificity phosphatase 7	1.29175	0.369327	7.70719	3.86396	0.00518139	0.0272187	-2.39151	7.59244
1448706_at	56196	Ttrap	Traf and Tnf receptor associated protein (Ttrap)	1.29148	0.369026	7.10401	3.32212	0.0111529	0.0437995	-3.19393	6.48644
1423595_at				1.29118	0.368694	6.42971	3.26365	0.0121435	0.0461221	-3.28238	6.36367
1457198_at				1.29104	0.368529	7.14874	2.23736	0.0570443	0.13086	-4.85411	4.13177
1452298_a_at	17919	Myo5b	myosin Vb (Myo5b)	1.29097	0.368458	5.4954	4.05225	0.00400885	0.0235657	-2.12124	7.9626
1418700_at	79464	Lias	lipoic acid synthetase (Lias)	1.29095	0.368433	8.79231	3.25775	0.0122486	0.0463894	-3.29133	6.35124
1460436_at	15531	Ndst1	N-deacetylase/N-sulfotransferase (heparan glucosaminyl) 1 (Ndst1)	1.29085	0.368323	9.38832	4.04062	0.00407224	0.0237074	-2.13779	7.93996
1441209_at				1.2908	0.36826	5.46832	2.94539	0.0194356	0.062959	-3.76834	5.68515
1416285_at	66377	Ndufc1	NADH dehydrogenase (ubiquinone) 1, subcomplex unknown, 1 (Ndufc1)	1.29013	0.367518	12.1882	3.92925	0.00473755	0.0257172	-2.29725	7.72164
1422478_a_at	60525	Acss2	acyl-CoA synthetase short-chain family member 2 (Acss2)	1.29007	0.367452	8.06236	3.82275	0.0054845	0.0281396	-2.4513	7.51043
1421672_at	16171	Il17a	interleukin 17A (Il17a)	1.29001	0.367387	9.77056	3.69183	0.00658078	0.0313269	-2.64268	7.24753
1437305_at	228491	Zfp770	zinc finger protein 770 (Zfp770)	1.29001	0.367379	6.58098	3.63136	0.00716466	0.0329375	-2.7318	7.12489
1438843_x_at				1.28999	0.36736	10.292	3.59004	0.0075953	0.0341192	-2.79294	7.04068
1427278_at	78785;100048619	Clip4;	CAP-GLY domain containing linker protein family, member 4 (Clip4);similar to Clip4 protein	1.28985	0.367208	9.28802	3.19085	0.0135089	0.0493356	-3.39293	6.20995
1416971_at	12866	Cox7a2	cytochrome c oxidase, subunit VIIa 2 (Cox7a2)	1.28962	0.366951	12.1619	4.1159	0.00368016	0.0224058	-2.03098	8.08602
1441131_at				1.28949	0.366797	6.18256	2.87003	0.0217598	0.0678853	-3.8842	5.52219
1453349_at	69743	Casz1	castor homolog 1, zinc finger (Drosophila) (Casz1)	1.28943	0.366731	6.92681	4.50612	0.00220698	0.0164377	-1.49035	8.82371
1455558_at	228730	Gm114	gene model 114, (NCBI) (Gm114)	1.28925	0.366537	7.79367	3.22066	0.0129311	0.0479901	-3.34761	6.27302
1429114_at	228071	Sestd1	SEC14 and spectrin domains 1 (Sestd1)	1.28909	0.36635	7.07051	3.82006	0.00550496	0.0281905	-2.45521	7.50505
1427891_at	231931	Gimap6	GTPase, IMAP family member 6 (Gimap6)	1.28883	0.366067	6.94706	3.27364	0.0119679	0.0457054	-3.26725	6.38469
1438008_at	260302	Gga3	golgi associated, gamma adaptin ear containing, ARF binding protein 3 (Gga3)	1.2888	0.366034	7.17907	3.4371	0.00944662	0.0392722	-3.02093	6.72599
1453732_at				1.28879	0.366014	6.51312	3.8081	0.00559681	0.0284662	-2.47261	7.48118
1456947_at				1.28857	0.365771	6.99814	2.97319	0.018645	0.0610528	-3.72565	5.74507
1435595_at				1.28852	0.36571	7.70728	3.50959	0.00851529	0.0367847	-2.91254	6.87573
1447396_at				1.28838	0.36556	5.75303	1.91692	0.0931127	0.186235	-5.32913	3.42488
1423010_at				1.28809	0.365228	7.29045	3.64114	0.00706652	0.0326497	-2.71735	7.14478
1435613_x_at	12859;100046079	Cox5b;	cytochrome c oxidase, subunit Vb (Cox5b);similar to cytochrome c oxidase, subunit Vb	1.28802	0.365154	12.7584	4.31692	0.00281993	0.0191026	-1.7497	8.47013
1438673_at	218756	Slc4a7	solute carrier family 4, sodium bicarbonate cotransporter, member 7 (Slc4a7)	1.28801	0.365139	7.50436	3.77149	0.00588835	0.0293821	-2.52597	7.40792
1426206_at	74144	Robo4	roundabout homolog 4 (Drosophila) (Robo4)	1.28774	0.364845	7.21973	3.96408	0.00451768	0.0250318	-2.2472	7.7902
1430520_at				1.28768	0.364778	6.15866	2.76271	0.0255804	0.0753997	-4.04946	5.28882
1425616_a_at	69216	Ccdc23	coiled-coil domain containing 23 (Ccdc23)	1.28755	0.36463	7.93076	3.38646	0.0101611	0.0411479	-3.09696	6.6208
1434946_at	217378	Rbj	rab and DnaJ domain containing (Rbj)	1.28746	0.364524	7.30515	4.08855	0.00381764	0.0228875	-2.06968	8.0331
1418927_a_at	56541	Habp4	hyaluronic acid binding protein 4 (Habp4)	1.28689	0.36389	7.45185	4.17672	0.00339318	0.0212622	-1.94527	8.20314
1442174_at	241556	Tspan18	tetraspanin 18 (Tspan18)	1.28674	0.36372	6.359	2.82091	0.0234292	0.0712352	-3.95982	5.41555
1448825_at	18604	Pdk2	pyruvate dehydrogenase kinase, isoenzyme 2 (Pdk2)	1.28646	0.363401	10.5755	4.06397	0.003946	0.0233383	-2.10457	7.98539
1433169_at				1.28642	0.363357	6.5955	2.52969	0.0364537	0.0960474	-4.40819	4.77779
1459998_at	240476	Zfp407	zinc finger protein 407 (Zfp407)	1.28598	0.362872	6.41242	3.95749	0.0045584	0.0251903	-2.25665	7.77726
1417418_s_at	12861	Cox6a1	cytochrome c oxidase, subunit VI a, polypeptide 1 (Cox6a1)	1.28565	0.362502	8.87747	3.92276	0.0047798	0.0258415	-2.3066	7.70884
1456640_at	269016	Sh3rf2	SH3 domain containing ring finger 2 (Sh3rf2)	1.28549	0.362314	6.78604	2.75639	0.0258262	0.0758732	-4.0592	5.27502
1452642_at				1.28534	0.362153	7.10116	2.6266	0.031447	0.08698	-4.25913	4.99093
1444840_at				1.28534	0.362149	6.4928	3.97902	0.00442677	0.0247553	-2.22578	7.81953
1443244_at				1.28464	0.361361	7.1169	3.19994	0.0133298	0.0488914	-3.3791	6.22921
1438922_x_at				1.28462	0.361345	6.53482	2.90253	0.0207239	0.0657905	-3.83421	5.59256
1417810_a_at	23970	Pacsin2	protein kinase C and casein kinase substrate in neurons 2 (Pacsin2)	1.28449	0.361193	9.43718	3.93887	0.00467567	0.0255219	-2.2834	7.74061
1448737_at	21912	Tspan7	tetraspanin 7 (Tspan7)	1.28405	0.360697	9.75936	3.4989	0.00864631	0.0371773	-2.9285	6.8537
1439461_x_at				1.2837	0.360304	6.883	4.00167	0.0042927	0.024377	-2.19337	7.8639
1428652_at	71675	0610010F05Rik	RIKEN cDNA 0610010F05 gene (0610010F05Rik)	1.28339	0.359956	7.53827	2.61287	0.0321108	0.0882164	-4.28026	4.9608
1423679_at	67063	2810432L12Rik	RIKEN cDNA 2810432L12 gene (2810432L12Rik)	1.28339	0.359954	8.28744	3.61216	0.00736142	0.0334833	-2.76018	7.0858
1457942_at				1.28323	0.359776	5.99377	3.46177	0.00911801	0.0384633	-2.98398	6.77706
1428440_at	78830	Slc25a12	solute carrier family 25 (mitochondrial carrier, Aralar), member 12 (Slc25a12)	1.28317	0.359709	11.6819	4.35006	0.00270041	0.018637	-1.7039	8.53261
1418886_s_at	170718	Idh3b	isocitrate dehydrogenase 3 (NAD+) beta (Idh3b)	1.28312	0.359654	11.3351	4.22854	0.00316779	0.0203123	-1.87266	8.30231
1419086_at	14181	Fgfbp1	fibroblast growth factor binding protein 1 (Fgfbp1)	1.28293	0.359438	6.48874	2.36316	0.0470353	0.114615	-4.66316	4.41011
1428931_a_at	67287	Parp6	poly (ADP-ribose) polymerase family, member 6 (Parp6)	1.2827	0.359184	7.1966	2.92343	0.020085	0.0644092	-3.80209	5.63774
1452653_at	68267	Slc25a22	solute carrier family 25 (mitochondrial carrier, glutamate), member 22 (Slc25a22)	1.2824	0.358847	7.61218	2.58332	0.0335896	0.090826	-4.32574	4.89584
1448284_a_at	66377	Ndufc1	NADH dehydrogenase (ubiquinone) 1, subcomplex unknown, 1 (Ndufc1)	1.28219	0.358607	11.833	4.09796	0.00376974	0.0226876	-2.05636	8.05132
1441580_at				1.28206	0.358463	6.89464	3.51882	0.00840403	0.0365046	-2.89879	6.8947
1455268_at	105638	Dph3	DPH3 homolog (KTI11, S. cerevisiae) (Dph3)	1.28185	0.358229	5.76074	3.19185	0.013489	0.0492922	-3.39141	6.21207
1416991_at	68291	Mto1	mitochondrial translation optimization 1 homolog (S. cerevisiae) (Mto1)	1.28171	0.358071	8.23819	3.35403	0.0106489	0.0424826	-3.1458	6.55316
1456588_x_at	12859;100046079	Cox5b;	cytochrome c oxidase, subunit Vb (Cox5b);similar to cytochrome c oxidase, subunit Vb	1.28169	0.358042	12.9819	4.44579	0.00238499	0.0172622	-1.57247	8.7118
1460308_a_at	68572	Ict1	immature colon carcinoma transcript 1 (Ict1)	1.28166	0.358012	8.72862	3.65887	0.00689241	0.0320988	-2.6912	7.18078
1426959_at	71911	Bdh1	3-hydroxybutyrate dehydrogenase, type 1 (Bdh1)	1.28132	0.357631	6.91595	1.91192	0.0938232	0.187276	-5.33637	3.41391
1424908_at	69606	Mtfmt	mitochondrial methionyl-tRNA formyltransferase (Mtfmt)	1.28114	0.357434	6.33024	2.88625	0.0212362	0.0667454	-3.85925	5.55733
1455112_at				1.28061	0.356828	6.5565	2.76541	0.0254764	0.075271	-4.04531	5.2947
1455422_x_at				1.28054	0.356758	7.16212	2.49335	0.038535	0.0997869	-4.46398	4.69769
1433880_at	230935	Dnajc11	DnaJ (Hsp40) homolog, subfamily C, member 11 (Dnajc11)	1.28025	0.356431	8.0541	3.28676	0.0117412	0.0452324	-3.24738	6.41227
1428151_x_at	70266	Ccbl1	cysteine conjugate-beta lyase 1 (Ccbl1)	1.28016	0.356325	7.55679	4.1438	0.00354534	0.0219004	-1.99159	8.13986
1436990_s_at	103172		Nur77 downstream gene 2	1.28014	0.356302	12.6006	3.8278	0.00544633	0.0280206	-2.44396	7.5205
1451554_a_at	226548	Aph1a	anterior pharynx defective 1a homolog (C. elegans) (Aph1a)	1.27999	0.356136	7.48456	4.12295	0.00364556	0.0222959	-2.02101	8.09965
1421943_at				1.27935	0.355416	6.1621	1.66241	0.136619	0.245852	-5.68792	2.87177
1455214_at	17342	Mitf	microphthalmia-associated transcription factor (Mitf)	1.2789	0.354901	8.0736	3.32505	0.0111057	0.0436967	-3.18952	6.49256
1456629_at				1.27883	0.354829	7.93136	3.52162	0.00837048	0.036418	-2.89461	6.90047
1429195_at				1.27875	0.354734	7.13536	2.83228	0.0230312	0.0704257	-3.94231	5.44027
1418439_at	67270	D10Ertd322e	DNA segment, Chr 10, ERATO Doi 322, expressed (D10Ertd322e)	1.27838	0.35432	11.8151	4.03876	0.00408248	0.0237525	-2.14043	7.93634
1427295_at	72055	Slc38a10	solute carrier family 38, member 10 (Slc38a10)	1.27829	0.35422	7.54686	3.86695	0.00516017	0.0271453	-2.38719	7.59837
1459373_at				1.27782	0.353685	6.3499	4.22203	0.00319518	0.0204319	-1.88175	8.28989
1458550_at				1.27781	0.353668	6.06007	2.99578	0.0180274	0.0596779	-3.69099	5.79366
1417637_a_at	15353	Hmg20b	high mobility group 20 B (Hmg20b)	1.27779	0.353651	7.19716	3.68865	0.00661025	0.031402	-2.64736	7.24108
1424846_at	216543	Cep68	centrosomal protein 68 (Cep68)	1.27725	0.353043	7.46037	4.25228	0.00306998	0.019966	-1.83952	8.34755
1451257_at	216739	Acsl6	acyl-CoA synthetase long-chain family member 6 (Acsl6)	1.2772	0.352984	8.05127	4.38122	0.00259301	0.0182641	-1.66097	8.59115
1417651_at	13095	Cyp2c29	cytochrome P450, family 2, subfamily c, polypeptide 29 (Cyp2c29)	1.27714	0.352921	6.2789	2.5636	0.0346148	0.0927007	-4.35607	4.85247
1444982_at				1.27713	0.352911	6.5018	1.88266	0.0980869	0.193518	-5.37859	3.3498
1452327_at	232227	Iqsec1	IQ motif and Sec7 domain 1 (Iqsec1)	1.27695	0.352706	7.84364	3.7477	0.0060866	0.0299482	-2.56074	7.36015
1443870_at	239273	Abcc4	ATP-binding cassette, sub-family C (CFTR/MRP), member 4 (Abcc4)	1.27694	0.352688	7.27707	3.25294	0.0123349	0.046587	-3.29862	6.34111
1416565_at	110323	Cox6b1	cytochrome c oxidase, subunit VIb polypeptide 1 (Cox6b1)	1.2758	0.351402	12.5989	3.95826	0.00455364	0.0251715	-2.25555	7.77876
1448483_a_at	68198	Ndufb2	NADH dehydrogenase (ubiquinone) 1 beta subcomplex, 2 (Ndufb2)	1.27579	0.351395	11.8497	4.02882	0.00413769	0.0239234	-2.1546	7.91696
1431199_at				1.27561	0.35119	7.49128	4.05686	0.00398399	0.0234861	-2.11468	7.97157
1456955_at				1.27535	0.350889	6.04156	3.66555	0.00682799	0.0319435	-2.68135	7.19432
1437981_x_at				1.275	0.3505	6.01185	2.08143	0.072443	0.155385	-5.08775	3.78701
1427100_at	70083	Metrn	meteorin, glial cell differentiation regulator (Metrn)	1.27471	0.350171	7.75024	3.04276	0.0168106	0.0569425	-3.61899	5.89448
1453278_a_at	78785	Clip4	CAP-GLY domain containing linker protein family, member 4 (Clip4)	1.2747	0.350154	8.74914	3.53118	0.00825735	0.0360683	-2.88038	6.92011
1434329_s_at	68465	Adipor2	adiponectin receptor 2 (Adipor2)	1.27378	0.349117	9.43873	2.72718	0.0269934	0.0782461	-4.1042	5.21125
1449174_at	109978;100044249	Art4;	ADP-ribosyltransferase 4 (Art4);hypothetical protein LOC100044249	1.27365	0.348966	6.26498	3.72642	0.00627	0.0305137	-2.59191	7.31732
1445251_at				1.27361	0.348925	6.51649	3.89686	0.00495239	0.0264764	-2.34394	7.65766
1435066_at	71795	Pitpnc1	phosphatidylinositol transfer protein, cytoplasmic 1 (Pitpnc1)	1.27348	0.34878	8.60507	3.78188	0.005804	0.029086	-2.51081	7.42874
1452625_at	70382	Kctd2	potassium channel tetramerisation domain containing 2 (Kctd2)	1.27314	0.348391	7.92211	3.80626	0.00561111	0.0284916	-2.47529	7.4775
1450969_at	66904	Pccb	propionyl Coenzyme A carboxylase, beta polypeptide (Pccb)	1.27311	0.348353	9.15269	3.79972	0.00566216	0.0286429	-2.48481	7.46443
1435261_at	387314	Tmtc1	transmembrane and tetratricopeptide repeat containing 1 (Tmtc1)	1.27288	0.348092	9.41633	3.15469	0.0142463	0.0510624	-3.44798	6.13327
1455581_x_at				1.27268	0.347872	8.32309	3.95402	0.00458001	0.025244	-2.26163	7.77043
1415990_at	22334	Vdac2	voltage-dependent anion channel 2 (Vdac2)	1.2724	0.347547	11.8269	3.71295	0.00638913	0.0308429	-2.61167	7.29016
1417201_at	76952	Nt5c2	5'-nucleotidase, cytosolic II (Nt5c2)	1.27239	0.347537	6.35571	2.7996	0.0241943	0.0726761	-3.99264	5.36919
1444363_at				1.27231	0.347452	5.42569	2.41031	0.043757	0.109084	-4.59118	4.51434
1420984_at	18559	Pctp	phosphatidylcholine transfer protein (Pctp)	1.27229	0.347432	6.37136	3.70183	0.00648929	0.0311486	-2.62799	7.26772
1422493_at	12892	Cpox	coproporphyrinogen oxidase (Cpox)	1.27219	0.347318	6.74907	3.99824	0.00431272	0.0244387	-2.19827	7.85719
1445689_at				1.27209	0.347197	6.86016	2.46823	0.0400444	0.102364	-4.50252	4.64225
1447437_at				1.27196	0.347058	6.12856	2.15968	0.0642613	0.142695	-4.97101	3.95991
1417270_at	57750	Wdr12	WD repeat domain 12 (Wdr12)	1.27193	0.347024	5.59078	2.75408	0.0259165	0.0760431	-4.06276	5.26999
1433729_x_at	73078	Pmpcb	peptidase (mitochondrial processing) beta (Pmpcb)	1.27193	0.347014	8.74139	3.40192	0.00993708	0.0406346	-3.07372	6.65296
1456429_at				1.27176	0.346827	5.35034	1.94538	0.0891682	0.180448	-5.28783	3.48733
1435521_at	76626	Msi2	Musashi homolog 2 (Drosophila) (Msi2)	1.27131	0.346319	7.40976	1.83715	0.105087	0.203383	-5.44376	3.25034
1439299_at				1.27127	0.346275	6.92743	3.25392	0.0123172	0.0465456	-3.29713	6.34319
1446422_at				1.27119	0.346183	5.23218	2.69274	0.0284403	0.0811056	-4.15727	5.13592
1438983_x_at				1.2711	0.346073	7.46797	2.8917	0.0210632	0.0664405	-3.85086	5.56913
1422397_a_at	16169	Il15ra	interleukin 15 receptor, alpha chain (Il15ra)	1.27103	0.345998	7.33076	4.1797	0.00337977	0.0212065	-1.94108	8.20886
1426087_at				1.27059	0.345499	6.77757	2.94109	0.0195609	0.0632553	-3.77494	5.67588
1425940_a_at	72475	Ssbp3	single-stranded DNA binding protein 3 (Ssbp3)	1.27059	0.345496	7.89681	2.63456	0.0310683	0.0862511	-4.24687	5.00841
1429318_a_at	100046895		similar to Quaking protein	1.27056	0.34546	9.55568	1.7256	0.12431	0.229436	-5.60083	3.00798
1459504_at				1.27037	0.345252	7.55236	3.90737	0.00488152	0.0262399	-2.32877	7.67845
1425605_a_at	56873	Lmbr1	limb region 1 (Lmbr1)	1.27012	0.34497	7.05168	3.92686	0.00475306	0.0257864	-2.30069	7.71693
1428706_at	73139	Prr6	proline-rich polypeptide 6 (Prr6)	1.27005	0.344889	7.58758	3.31682	0.0112391	0.0439998	-3.20194	6.47532
1453569_s_at				1.26999	0.344817	6.39906	2.97131	0.0186973	0.0612029	-3.72853	5.74102
1432651_at				1.26971	0.344504	7.57538	3.18805	0.0135644	0.0494805	-3.39718	6.20403
1429709_at	73078	Pmpcb	peptidase (mitochondrial processing) beta (Pmpcb)	1.26939	0.344137	9.33671	3.69603	0.00654218	0.0312293	-2.63651	7.25601
1427736_a_at	54199	Ccrl2	chemokine (C-C motif) receptor-like 2 (Ccrl2)	1.26938	0.344129	6.82076	2.5918	0.0331585	0.0900895	-4.3127	4.91448
1440225_at	224792	Gpr116	G protein-coupled receptor 116 (Gpr116)	1.26932	0.344051	6.91916	3.01152	0.0176099	0.0587634	-3.66686	5.82747
1456651_a_at	108989	Tpr	translocated promoter region (Tpr)	1.26915	0.343865	7.17517	2.2528	0.0557096	0.129001	-4.83079	4.16593
1419817_s_at	52231	Ankzf1	ankyrin repeat and zinc finger domain containing 1 (Ankzf1)	1.26902	0.343715	8.7451	2.88792	0.021183	0.0666261	-3.85668	5.56095
1438390_s_at	30939	Pttg1	pituitary tumor-transforming 1 (Pttg1)	1.26895	0.343631	11.6728	3.20999	0.0131347	0.0484706	-3.36382	6.25047
1428736_at	107022	Gramd3	GRAM domain containing 3 (Gramd3)	1.26878	0.343441	7.65271	3.85643	0.00523538	0.0273717	-2.40241	7.57749
1445382_at				1.26866	0.343308	6.46959	2.95694	0.0191029	0.062177	-3.75059	5.71007
1435006_s_at	11306	Abcb7	ATP-binding cassette, sub-family B (MDR/TAP), member 7 (Abcb7)	1.26849	0.343116	9.46772	3.90313	0.00490999	0.0263249	-2.33489	7.67006
1421960_at				1.2683	0.342902	7.39891	3.88687	0.00502073	0.0267121	-2.35837	7.63789
1419638_at	13642	Efnb2	ephrin B2 (Efnb2)	1.26812	0.342689	6.58703	2.98765	0.0182473	0.0601928	-3.70347	5.77618
1418002_at	67044	Higd2a	HIG1 domain family, member 2A (Higd2a)	1.26793	0.342473	11.2355	4.20976	0.00324754	0.0206756	-1.89893	8.26644
1436324_at	668880	Stard9	START domain containing 9 (Stard9)	1.26747	0.341953	6.59922	3.94889	0.00461218	0.025323	-2.26901	7.76034
1419815_at	52535	Mett11d1	methyltransferase 11 domain containing 1 (Mett11d1)	1.26729	0.341752	7.25091	2.98893	0.0182124	0.0601098	-3.7015	5.77893
1430210_at	78444	C330024D12Rik	RIKEN cDNA C330024D12 gene (C330024D12Rik)	1.26685	0.341244	6.48454	1.65806	0.137508	0.247118	-5.69386	2.86241
1427342_at	320720	Fastkd1	FAST kinase domains 1 (Fastkd1)	1.26681	0.341198	7.44746	3.39663	0.0100132	0.0408242	-3.08167	6.64196
1455618_x_at	232670	Tspan33	tetraspanin 33 (Tspan33)	1.26672	0.341101	7.77092	2.75948	0.0257056	0.0756259	-4.05443	5.28177
1428076_s_at	68194;100042503	Ndufb4;;	NADH dehydrogenase (ubiquinone) 1 beta subcomplex 4 (Ndufb4);similar to NADH dehydrogenase 1 beta subcomplex 4;similar to NADH dehydrogenase 1 beta subcomplex 4	1.26651	0.340855	11.6427	4.24428	0.00310257	0.020059	-1.85067	8.33232
1426355_a_at	76178	6330578E17Rik	RIKEN cDNA 6330578E17 gene (6330578E17Rik)	1.26645	0.340793	10.5301	3.59729	0.00751776	0.0339011	-2.78219	7.05548
1434306_at	216363	Rab3ip	RAB3A interacting protein (Rab3ip)	1.26631	0.340629	7.26935	3.8818	0.00505583	0.0268442	-2.3657	7.62784
1434027_at	53902	Rcan3	regulator of calcineurin 3 (Rcan3)	1.26613	0.340424	6.1742	3.3782	0.0102831	0.0415162	-3.10939	6.60358
1423810_at	72590	Ppme1	protein phosphatase methylesterase 1 (Ppme1)	1.26609	0.340379	7.41157	1.9812	0.0844319	0.173332	-5.23556	3.56607
1429977_at				1.26589	0.340152	6.99524	3.0618	0.0163424	0.0559401	-3.58985	5.93524
1443416_at				1.26587	0.340128	6.37515	3.67895	0.00670072	0.0316631	-2.66162	7.22147
1453744_a_at	71452	Ankrd40	ankyrin repeat domain 40 (Ankrd40)	1.26578	0.340025	8.88762	4.14596	0.00353514	0.0218735	-1.98854	8.14402
1434335_at				1.26576	0.340002	7.44961	3.62845	0.00719407	0.0330271	-2.73609	7.11898
1438010_at	230917	Tmem201	transmembrane protein 201 (Tmem201)	1.26572	0.339954	6.61285	2.50431	0.0378951	0.0985936	-4.44717	4.72184
1429217_at	72611	Zfp655	zinc finger protein 655 (Zfp655)	1.26543	0.339628	7.87009	3.03715	0.0169512	0.0572569	-3.62758	5.88247
1457393_at				1.26538	0.33957	5.68888	3.12969	0.0147811	0.0522395	-3.48611	6.08011
1443173_at				1.26525	0.339419	7.62499	3.42497	0.0096128	0.0397093	-3.03912	6.70083
1424857_a_at	94094	Trim34	tripartite motif-containing 34 (Trim34)	1.26515	0.33931	5.87636	1.4208	0.194719	0.317664	-6.00569	2.36053
1451000_at	66271	Tmem126a	transmembrane protein 126A (Tmem126a)	1.26468	0.338771	10.5642	3.73721	0.00617628	0.0302056	-2.5761	7.33905
1452013_at	11982	Atp10a	ATPase, class V, type 10A (Atp10a)	1.26457	0.338649	5.02289	2.98343	0.0183625	0.0604717	-3.70994	5.76709
1423278_at	19272	Ptprk	protein tyrosine phosphatase, receptor type, K (Ptprk)	1.26426	0.338291	6.65054	3.17359	0.0138557	0.0502009	-3.4192	6.17337
1434591_at				1.26389	0.337866	6.32151	3.21372	0.0130633	0.0482927	-3.35816	6.25834
1417580_s_at	20341;100044204	Selenbp1;	selenium binding protein 1 (Selenbp1);hypothetical protein LOC100044204	1.26352	0.33745	7.6471	3.7523	0.00604775	0.0298512	-2.55402	7.36939
1457206_at				1.2632	0.337087	5.51133	2.11085	0.0692533	0.150775	-5.04399	3.85197
1450640_x_at				1.2627	0.336515	12.1927	3.65115	0.00696771	0.0323529	-2.70259	7.1651
1458969_at				1.26266	0.33647	6.06086	2.81376	0.023683	0.0717443	-3.97082	5.40001
1447582_x_at				1.26258	0.336374	5.73435	3.26788	0.0120689	0.045932	-3.27598	6.37256
1426146_a_at	212862	Chpt1	choline phosphotransferase 1 (Chpt1)	1.26256	0.336355	8.67364	3.88642	0.00502389	0.0267213	-2.35903	7.63698
1437140_at				1.26226	0.336013	5.633	2.46387	0.0403125	0.102867	-4.5092	4.63263
1437258_at	20755;100043005	Sprr2a;;	small proline-rich protein 2A (Sprr2a);similar to ribosomal protein L21;similar to ribosomal protein L21	1.26222	0.335961	5.13173	2.07011	0.0737092	0.157293	-5.10455	3.76201
1423277_at	19272	Ptprk	protein tyrosine phosphatase, receptor type, K (Ptprk)	1.2622	0.335946	6.00905	3.44531	0.00933583	0.0390391	-3.00862	6.74301
1456273_x_at				1.26219	0.335927	7.25532	2.84752	0.0225088	0.069338	-3.91884	5.47336
1442371_at	56873	Lmbr1	limb region 1 (Lmbr1)	1.26218	0.335913	6.54292	3.1148	0.0151094	0.0529593	-3.50883	6.04841
1454350_at	380614	Intu	inturned planar cell polarity effector homolog (Drosophila) (Intu)	1.26213	0.335862	5.78848	3.80881	0.00559127	0.0284625	-2.47157	7.48261
1435749_at	14544	Gda	guanine deaminase (Gda)	1.26173	0.335406	7.15851	3.69492	0.0065524	0.0312621	-2.63814	7.25376
1435870_at				1.26158	0.335232	8.15059	3.78485	0.00578011	0.0290667	-2.50648	7.43469
1426581_at	66461	Ptpmt1	protein tyrosine phosphatase, mitochondrial 1 (Ptpmt1)	1.26141	0.335037	8.8747	3.945	0.00463673	0.0253904	-2.2746	7.75268
1437046_x_at	75007	4930504E06Rik	RIKEN cDNA 4930504E06 gene (4930504E06Rik)	1.26077	0.334306	7.3174	4.08858	0.00381752	0.0228875	-2.06965	8.03315
1431769_at				1.26063	0.334143	6.2871	2.78334	0.0247952	0.073883	-4.01767	5.33379
1425678_a_at	20623	Snrk	SNF related kinase (Snrk)	1.26051	0.334008	8.60236	1.87719	0.0989042	0.194719	-5.38645	3.33782
1440887_at				1.26033	0.333799	6.74007	3.82622	0.00545824	0.0280433	-2.44625	7.51735
1430976_a_at	78523	Mrpl9	mitochondrial ribosomal protein L9 (Mrpl9)	1.2603	0.33377	8.29938	2.93638	0.0196993	0.0635491	-3.78218	5.66571
1458605_at				1.26001	0.333437	5.65597	2.58614	0.0334455	0.0905931	-4.3214	4.90205
1458786_at				1.25994	0.33336	6.00576	2.21059	0.0594355	0.134843	-4.8945	4.07253
1437785_at	101401	Adamts9	a disintegrin-like and metallopeptidase (reprolysin type) with thrombospondin type 1 motif, 9 (Adamts9)	1.25951	0.332867	7.08445	2.51653	0.0371941	0.0974577	-4.42841	4.74878
1427285_s_at	72289	Malat1	metastasis associated lung adenocarcinoma transcript 1 (non-coding RNA) (Malat1)	1.25946	0.332804	7.54272	0.81568	0.439271	0.574269	-6.6518	1.18682
1454109_a_at	107817	Jmjd6	jumonji domain containing 6 (Jmjd6)	1.25946	0.332802	7.34206	3.37461	0.0103365	0.0416957	-3.11479	6.59611
1433512_at	14247	Fli1	Friend leukemia integration 1 (Fli1)	1.25905	0.332332	6.81697	2.44247	0.0416545	0.105225	-4.54198	4.58538
1453994_at				1.25886	0.332119	5.87609	3.18826	0.0135602	0.0494748	-3.39686	6.20448
1454821_at	76898	B3gat1	beta-1,3-glucuronyltransferase 1 (glucuronosyltransferase P) (B3gat1)	1.25878	0.332026	5.74188	2.47467	0.0396518	0.101792	-4.49264	4.65647
1426122_a_at	216961	Coro6	coronin, actin binding protein 6 (Coro6)	1.25868	0.331911	8.26554	2.74052	0.0264536	0.0770633	-4.08364	5.24039
1428515_at	69747	2410012H22Rik	RIKEN cDNA 2410012H22 gene (2410012H22Rik)	1.25861	0.331827	8.09045	3.99166	0.00435141	0.0245465	-2.20769	7.8443
1442590_at	79201	Tnfrsf23	tumor necrosis factor receptor superfamily, member 23 (Tnfrsf23)	1.25857	0.331784	6.07166	3.12377	0.0149106	0.0525281	-3.49514	6.06752
1433984_a_at	17448	Mdh2	malate dehydrogenase 2, NAD (mitochondrial) (Mdh2)	1.25851	0.331714	12.5336	4.03313	0.00411365	0.0238461	-2.14845	7.92537
1421875_a_at	64656	Mrps23	mitochondrial ribosomal protein S23 (Mrps23)	1.2584	0.331586	9.26804	4.10722	0.00372317	0.0225304	-2.04325	8.06925
1418560_at	18597	Pdha1	pyruvate dehydrogenase E1 alpha 1 (Pdha1)	1.25839	0.331584	12.4821	4.06261	0.00395324	0.0233531	-2.1065	7.98275
1430125_s_at	66943	Pqlc1	PQ loop repeat containing 1 (Pqlc1)	1.25812	0.331272	7.92526	3.1046	0.0153389	0.0535279	-3.52442	6.02666
1454906_at	218772	Rarb	retinoic acid receptor, beta (Rarb)	1.25801	0.331144	6.93355	4.08143	0.00385437	0.0229899	-2.07979	8.01929
1457851_at				1.25792	0.331037	7.16617	1.66506	0.136082	0.245096	-5.6843	2.87745
1431931_a_at	68708	Rabl2a	RAB, member of RAS oncogene family-like 2A (Rabl2a)	1.25789	0.331006	9.01064	2.75729	0.025791	0.0758296	-4.05781	5.27699
1417926_at	76044	Ncapg2	non-SMC condensin II complex, subunit G2 (Ncapg2)	1.25775	0.330849	5.93857	1.66483	0.136128	0.245132	-5.68461	2.87697
1443720_s_at	12167	Bmpr1b	bone morphogenetic protein receptor, type 1B (Bmpr1b)	1.25744	0.330495	4.50406	1.73516	0.122542	0.227203	-5.58753	3.02866
1448700_at	14373	G0s2	G0/G1 switch gene 2 (G0s2)	1.25743	0.330477	9.00194	1.30703	0.229016	0.357833	-6.14542	2.12648
1415970_at	12864	Cox6c	cytochrome c oxidase, subunit VIc (Cox6c)	1.25736	0.3304	13.0699	4.00782	0.00425703	0.0242807	-2.18457	7.87594
1419584_at	209683	Ttc28	tetratricopeptide repeat domain 28 (Ttc28)	1.25734	0.330372	7.59774	2.72568	0.0270548	0.0783028	-4.10651	5.20797
1420037_at				1.25728	0.330311	7.13749	3.56527	0.00786673	0.0349245	-2.82969	6.99002
1435602_at				1.25709	0.330085	8.664	2.33176	0.0493557	0.118678	-4.711	4.34064
1450727_a_at	67811	Poldip2	polymerase (DNA-directed), delta interacting protein 2 (Poldip2)	1.25706	0.330058	8.66361	3.45838	0.00916245	0.0385637	-2.98905	6.77005
1438201_at	381511	Ppm2c	protein phosphatase 2C, magnesium dependent, catalytic subunit (Ppm2c)	1.25702	0.330006	8.10742	1.80513	0.110295	0.210524	-5.48925	3.18056
1448667_x_at	57259	Tob2	transducer of ERBB2, 2 (Tob2)	1.25699	0.329976	7.85975	1.63466	0.142376	0.253457	-5.72569	2.81223
1439192_at				1.25674	0.329689	6.00278	2.05432	0.0755105	0.160042	-5.12793	3.72718
1442006_at				1.25653	0.329449	8.39803	3.85707	0.00523083	0.0273555	-2.4015	7.57874
1441419_at				1.25642	0.329324	6.06951	1.8859	0.0976059	0.192812	-5.37393	3.35689
1433753_x_at	57837	Eral1	Era (G-protein)-like 1 (E. coli) (Eral1)	1.25633	0.329218	7.77537	2.6839	0.0288241	0.0817983	-4.17088	5.11658
1435675_at	209478	Tbc1d12	TBC1D12: TBC1 domain family, member 12 (Tbc1d12)	1.25611	0.32896	7.39551	3.28386	0.0117911	0.0453263	-3.25179	6.40616
1417582_s_at	56749	Dhodh	dihydroorotate dehydrogenase (Dhodh)	1.25602	0.32886	6.74374	3.14638	0.0144219	0.0514749	-3.46066	6.1156
1428639_at	72568	Lin9	lin-9 homolog (C. elegans) (Lin9)	1.25601	0.328848	6.04038	1.45258	0.185982	0.307212	-5.96542	2.42677
1430956_at				1.25598	0.328812	6.61794	2.60837	0.0323317	0.088628	-4.28719	4.95091
1422627_a_at	59030	Mkks	McKusick-Kaufman syndrome protein (Mkks)	1.25562	0.328401	9.51709	3.97729	0.00443716	0.0247725	-2.22825	7.81615
1441315_s_at	116914	Slc19a2	solute carrier family 19 (thiamine transporter), member 2 (Slc19a2)	1.25555	0.328314	5.60477	3.43475	0.00947855	0.0393283	-3.02445	6.72112
1451088_a_at	69089	Oxa1l	oxidase assembly 1-like (Oxa1l)	1.25538	0.32813	8.75278	3.36968	0.0104105	0.0418989	-3.12222	6.58582
1424610_at	227682	Trub2	TruB pseudouridine (psi) synthase homolog 2 (E. coli) (Trub2)	1.25528	0.328006	7.308	2.29612	0.0521283	0.123037	-4.76516	4.26179
1443503_at	271424	Ihpk3	inositol hexaphosphate kinase 3 (Ihpk3)	1.25523	0.327957	7.36821	2.06052	0.0747984	0.159073	-5.11876	3.74085
1433513_x_at	66414	Ndufa12	NADH dehydrogenase (ubiquinone) 1 alpha subcomplex, 12 (Ndufa12)	1.25511	0.327816	12.0868	3.7701	0.00589978	0.0294234	-2.528	7.40512
1424026_s_at	215751	BC013529	cDNA sequence BC013529 (BC013529)	1.25487	0.327541	9.76655	3.29108	0.0116676	0.0450646	-3.24085	6.42134
1448942_at	66066	Gng11	guanine nucleotide binding protein (G protein), gamma 11 (Gng11)	1.25466	0.327293	8.9987	2.54598	0.0355585	0.0944576	-4.38317	4.81366
1419384_at	18693	Pick1	protein interacting with C kinase 1 (Pick1)	1.2546	0.327227	7.71918	3.23216	0.0127152	0.0475601	-3.33014	6.2973
1416373_at	18041	Nfs1	nitrogen fixation gene 1 (S. cerevisiae) (Nfs1)	1.25455	0.327171	9.62791	4.03453	0.00410589	0.0238461	-2.14646	7.92809
1436355_at				1.25455	0.32717	6.66899	2.85891	0.0221265	0.0685439	-3.90131	5.49808
1444565_at				1.25452	0.327137	7.58763	3.91211	0.00484997	0.0261153	-2.32194	7.68781
1434896_at	77652		zinc finger protein 422, related sequence 1	1.25369	0.32618	7.76588	3.20202	0.0132892	0.0488356	-3.37594	6.2336
1432477_at	73934	4930412D23Rik	RIKEN cDNA 4930412D23 gene (4930412D23Rik)	1.25358	0.326054	7.3157	3.15215	0.0142998	0.0511856	-3.45186	6.12786
1455180_at	102371	AA407270	expressed sequence AA407270 (AA407270)	1.25338	0.325821	5.47568	3.0769	0.0159806	0.0549934	-3.56675	5.96753
1422860_at	67405	Nts	neurotensin (Nts)	1.25325	0.325679	5.42349	3.35637	0.0106128	0.0423899	-3.14226	6.55806
1452216_at	223722	Mcat	malonyl CoA:ACP acyltransferase (mitochondrial) (Mcat)	1.25315	0.325555	7.41673	3.57626	0.00774503	0.0345645	-2.81337	7.01251
1418058_at	170757	Eltd1	EGF, latrophilin seven transmembrane domain containing 1 (Eltd1)	1.25309	0.325485	7.97736	3.3391	0.0108815	0.0431105	-3.1683	6.52198
1443824_s_at	12354	Car7	carbonic anhydrase 7 (Car7)	1.25279	0.32514	7.19121	3.08528	0.0157837	0.054496	-3.55394	5.98542
1451658_a_at	74414	Polr3c	polymerase (RNA) III (DNA directed) polypeptide C (Polr3c)	1.25264	0.32497	6.89632	3.20422	0.0132465	0.0487484	-3.3726	6.23825
1459154_at				1.25261	0.324932	7.98858	1.6996	0.129245	0.235778	-5.63685	2.95182
1437222_x_at	382985	Rrm2b	ribonucleotide reductase M2 B (TP53 inducible) (Rrm2b)	1.25238	0.324669	5.26047	1.58482	0.153277	0.267071	-5.79275	2.70579
1451006_at	22436	Xdh	xanthine dehydrogenase (Xdh)	1.25237	0.32466	7.40504	2.16383	0.0638536	0.142199	-4.96479	3.96909
1453371_at				1.25228	0.324561	5.90984	2.36994	0.0465495	0.113683	-4.65284	4.42509
1427035_at	213053	Slc39a14	solute carrier family 39 (zinc transporter), member 14 (Slc39a14)	1.25225	0.324519	7.26234	3.84927	0.00528736	0.0275204	-2.4128	7.56324
1432509_at	76000	5033430I15Rik	RIKEN cDNA 5033430I15 gene (5033430I15Rik)	1.25216	0.324422	5.49923	3.59688	0.00752211	0.0339011	-2.7828	7.05465
1433918_at				1.25209	0.324341	7.75259	3.80333	0.0056339	0.0285351	-2.47955	7.47165
1436946_s_at	14707;100043507	Gng5;;;;;	guanine nucleotide binding protein (G protein), gamma 5 (Gng5);similar to G protein gamma-5 subunit;similar to G protein gamma-5 subunit;similar to G protein gamma-5 subunit;similar to G protein gamma-5 subunit;similar to G protein gamma-5 subunit	1.25199	0.32422	11.2197	3.30591	0.0114187	0.0444332	-3.21842	6.45246
1450147_at	504193;73340	;Nptxr	neuronal pentraxin with chromo domain;neuronal pentraxin receptor (Nptxr)	1.2519	0.324115	6.2285	3.21877	0.0129669	0.0480691	-3.35048	6.26903
1437987_at				1.25189	0.324105	5.80498	2.8243	0.0233098	0.0709877	-3.9546	5.42292
1424506_at	233890	Zfp768	zinc finger protein 768 (Zfp768)	1.25167	0.323854	7.09029	3.0876	0.0157295	0.0543738	-3.55039	5.99038
1449218_at	12869	Cox8b	cytochrome c oxidase, subunit VIIIb (Cox8b)	1.25165	0.323836	12.7194	3.85134	0.00527225	0.0274704	-2.40979	7.56737
1441274_at				1.25163	0.32381	6.18461	2.18631	0.0616908	0.138715	-4.93104	4.0188
1452202_at	207728	Pde2a	phosphodiesterase 2A, cGMP-stimulated (Pde2a)	1.25156	0.323723	7.26373	2.98027	0.0184491	0.060581	-3.71478	5.76031
1427660_x_at	100047628		similar to Chain L, Structural Basis Of Antigen Mimicry In A Clinically Relevant Melanoma Antigen System	1.25125	0.323366	5.82878	3.48469	0.00882362	0.0376715	-2.9497	6.82441
1448943_at				1.25117	0.323282	9.03269	2.48556	0.0389969	0.100667	-4.47594	4.6805
1432016_a_at	67834	Idh3a	isocitrate dehydrogenase 3 (NAD+) alpha (Idh3a)	1.25107	0.323163	12.3745	3.98081	0.00441601	0.0247394	-2.22321	7.82304
1440851_at	66753	4933407N01Rik	RIKEN cDNA 4933407N01 gene (4933407N01Rik)	1.251	0.323087	6.53856	3.19662	0.013395	0.0490634	-3.38416	6.22216
1437437_x_at	13437	Dnpep	aspartyl aminopeptidase (Dnpep)	1.25038	0.322362	9.3277	3.70585	0.00645288	0.0310485	-2.62208	7.27584
1455281_at				1.25034	0.322325	6.19574	3.3103	0.011346	0.0442609	-3.21179	6.46167
1433991_x_at	13167	Dbi	diazepam binding inhibitor (Dbi)	1.25031	0.322286	9.24148	3.08358	0.0158235	0.0546034	-3.55654	5.98179
1416182_at	57267	Apba3	amyloid beta (A4) precursor protein-binding, family A, member 3 (Apba3)	1.25	0.321928	8.52343	3.85166	0.00526994	0.0274704	-2.40933	7.568
1456241_a_at	72055	Slc38a10	solute carrier family 38, member 10 (Slc38a10)	1.24983	0.321729	8.77464	3.43703	0.00944759	0.0392722	-3.02104	6.72584
1439571_at				1.24982	0.321725	6.00623	2.52763	0.0365686	0.0962529	-4.41136	4.77325
1449745_at				1.24976	0.32165	7.25707	1.94616	0.0890624	0.180285	-5.2867	3.48904
1454112_a_at	66296	Cep27	centrosomal protein 27 (Cep27)	1.24971	0.321591	6.67778	3.03706	0.0169535	0.0572569	-3.62772	5.88228
1438931_s_at	140742;100047324	Sesn1;	sestrin 1 (Sesn1);similar to Sesn1 protein	1.24969	0.321568	7.05228	3.49243	0.00872653	0.0374105	-2.93814	6.84038
1431263_at				1.24967	0.321543	5.11575	2.06832	0.0739107	0.157615	-5.1072	3.75807
1429060_at	72289	Malat1	metastasis associated lung adenocarcinoma transcript 1 (non-coding RNA) (Malat1)	1.24958	0.321439	8.78984	3.07192	0.0160991	0.0552894	-3.57437	5.95687
1460382_at	228788;100044203	BC020535;	cDNA sequence BC020535 (BC020535);hypothetical protein LOC100044203	1.24956	0.321425	7.00996	3.95366	0.00458226	0.025244	-2.26215	7.76973
1448268_at	67511	Tmed9	transmembrane emp24 protein transport domain containing 9 (Tmed9)	1.24951	0.321357	9.56218	3.10044	0.0154336	0.0537335	-3.53077	6.01778
1456215_at	21780	Tfam	transcription factor A, mitochondrial (Tfam)	1.24921	0.321018	7.32858	3.92406	0.00477131	0.025833	-2.30473	7.7114
1427955_a_at	26901	Deb1	differentially expressed in B16F10 1 (Deb1)	1.24918	0.320985	9.69791	3.49078	0.00874719	0.0374477	-2.94062	6.83696
1432760_at				1.2491	0.320889	5.20955	2.3369	0.0489677	0.118033	-4.70317	4.35203
1448161_a_at	12727	Clcn4-2	chloride channel 4-2 (Clcn4-2)	1.24894	0.320709	8.69738	2.03989	0.0771947	0.162507	-5.14926	3.69535
1417383_at	12499	Entpd5	ectonucleoside triphosphate diphosphohydrolase 5 (Entpd5)	1.24892	0.320687	6.48276	3.83301	0.00540731	0.0279427	-2.4364	7.53087
1433485_x_at	14766	Gpr56	G protein-coupled receptor 56 (Gpr56)	1.24889	0.320641	6.73304	3.70094	0.00649739	0.0311486	-2.6293	7.26592
1439230_at	433386	4922505E12Rik	RIKEN cDNA 4922505E12 gene (4922505E12Rik)	1.24858	0.320284	6.22907	3.59078	0.00758735	0.034113	-2.79184	7.04219
1438892_at				1.24838	0.320061	6.06745	1.2368	0.252683	0.383858	-6.22799	1.9846
1444940_at				1.24837	0.320047	6.12404	2.77547	0.025092	0.0745116	-4.02981	5.31663
1428025_s_at	71795	Pitpnc1	phosphatidylinositol transfer protein, cytoplasmic 1 (Pitpnc1)	1.24819	0.319832	7.76801	2.8237	0.0233309	0.0710288	-3.95552	5.42161
1425764_a_at	12036	Bcat2	branched chain aminotransferase 2, mitochondrial (Bcat2)	1.24813	0.319766	6.45587	2.22614	0.058035	0.132501	-4.87106	4.10693
1431883_at				1.2477	0.319275	5.9622	2.8302	0.0231036	0.0705892	-3.94551	5.43574
1442258_at				1.24748	0.319014	5.94697	1.98535	0.0838991	0.172622	-5.22948	3.5752
1439966_x_at	94279	Sfxn2	sideroflexin 2 (Sfxn2)	1.24741	0.318931	5.63886	1.72121	0.125131	0.230496	-5.60693	2.99849
1430522_a_at	53620	Vamp5	vesicle-associated membrane protein 5 (Vamp5)	1.24703	0.318493	9.08404	3.13029	0.014768	0.0522395	-3.4852	6.08138
1420654_a_at	74185	Gbe1	glucan (1,4-alpha-), branching enzyme 1 (Gbe1)	1.24693	0.318385	7.95263	3.14551	0.0144402	0.0515208	-3.46198	6.11376
1456204_at				1.24668	0.318086	7.59652	2.63676	0.0309645	0.0860749	-4.24348	5.01324
1437693_at				1.24666	0.318072	4.89934	1.1772	0.274343	0.408796	-6.29567	1.86595
1427407_s_at	109181	Trip11	thyroid hormone receptor interactor 11 (Trip11)	1.24641	0.317778	8.65311	3.63047	0.00717358	0.0329424	-2.73311	7.12309
1434228_at	381511	Ppm2c	protein phosphatase 2C, magnesium dependent, catalytic subunit (Ppm2c)	1.24634	0.317698	9.03353	1.82592	0.106886	0.205971	-5.45975	3.22585
1448153_at	12858	Cox5a	cytochrome c oxidase, subunit Va (Cox5a)	1.24632	0.317675	12.8581	3.96458	0.00451461	0.0250296	-2.24648	7.79118
1434387_at	106581	Itfg3	integrin alpha FG-GAP repeat containing 3 (Itfg3)	1.24632	0.317674	8.75312	3.51803	0.0084134	0.0365283	-2.89996	6.89309
1418453_a_at	11931	Atp1b1	ATPase, Na+/K+ transporting, beta 1 polypeptide (Atp1b1)	1.2462	0.317534	9.85107	2.98337	0.0183641	0.0604717	-3.71003	5.76697
1435269_at				1.24602	0.317329	7.54608	2.70383	0.0279656	0.080281	-4.14017	5.1602
1442907_at				1.24591	0.317205	5.98981	1.93443	0.0906672	0.182573	-5.30375	3.46328
1458431_at				1.24528	0.316466	6.02311	3.01339	0.0175609	0.0586419	-3.66399	5.83149
1417597_at	12487;100048845	Cd28;	CD28 antigen (Cd28);similar to CD28 antigen	1.24525	0.316434	6.25318	2.22094	0.0584997	0.133204	-4.8789	4.09543
1449326_x_at	20209	Saa2	serum amyloid A 2 (Saa2)	1.24522	0.316397	5.93187	3.73704	0.0061777	0.0302056	-2.57634	7.33871
1449146_at	18132	Notch4	Notch gene homolog 4 (Drosophila) (Notch4)	1.24506	0.316219	6.46762	2.38082	0.0457791	0.11239	-4.63622	4.44917
1447027_s_at	79464	Lias	lipoic acid synthetase (Lias)	1.24503	0.31618	9.41809	3.20074	0.0133142	0.0488761	-3.37788	6.23089
1440551_at				1.24486	0.315988	6.21397	2.56545	0.0345174	0.0924794	-4.35322	4.85653
1424421_at	319945	Flad1	RFad1, flavin adenine dinucleotide synthetase, homolog (yeast) (Flad1)	1.24483	0.315952	8.69411	3.36003	0.0105568	0.0422406	-3.13675	6.56569
1425773_s_at				1.24475	0.315862	7.26373	3.58831	0.00761393	0.0341751	-2.7955	7.03714
1450395_at	20520	Slc22a5	solute carrier family 22 (organic cation transporter), member 5 (Slc22a5)	1.24446	0.31552	7.3406	2.68515	0.0287698	0.0817242	-4.16896	5.1193
1425436_x_at	16640	Klra9	killer cell lectin-like receptor subfamily A, member 9 (Klra9)	1.24442	0.315474	6.35905	2.90332	0.0206992	0.0657548	-3.83299	5.59428
1420520_x_at	57837	Eral1	Era (G-protein)-like 1 (E. coli) (Eral1)	1.24429	0.315322	7.39961	3.23791	0.0126088	0.0472942	-3.32142	6.30943
1417417_a_at	12861	Cox6a1	cytochrome c oxidase, subunit VI a, polypeptide 1 (Cox6a1)	1.24428	0.315311	10.0224	3.38792	0.0101397	0.0411052	-3.09476	6.62384
1421735_a_at	225742	St8sia5	ST8 alpha-N-acetyl-neuraminide alpha-2,8-sialyltransferase 5 (St8sia5)	1.24428	0.315309	7.96853	3.28627	0.0117497	0.0452324	-3.24813	6.41124
1440739_at	22341	Vegfc	vascular endothelial growth factor C (Vegfc)	1.24416	0.315169	5.6676	3.68166	0.00667535	0.031615	-2.65764	7.22694
1438973_x_at	14609	Gja1	gap junction protein, alpha 1 (Gja1)	1.2438	0.314753	6.9199	2.45065	0.0411359	0.104327	-4.52945	4.60346
1446557_at				1.24374	0.314679	5.34754	1.48418	0.177642	0.297134	-5.9249	2.49295
1450492_at	30952	Cngb3	cyclic nucleotide gated channel beta 3 (Cngb3)	1.24368	0.314615	6.64719	3.42901	0.00955703	0.0395662	-3.03305	6.70922
1448196_at	108645	Mat2b	methionine adenosyltransferase II, beta (Mat2b)	1.24362	0.314551	9.26436	3.4019	0.00993731	0.0406346	-3.07374	6.65293
1435084_at				1.24358	0.314502	7.08045	3.39204	0.0100796	0.0409953	-3.08857	6.63242
1419749_at	13434	Trdmt1	tRNA aspartic acid methyltransferase 1 (Trdmt1)	1.24346	0.314366	5.7617	2.40938	0.0438194	0.109138	-4.59261	4.51229
1419296_at	171207	Arhgap4	Rho GTPase activating protein 4 (Arhgap4)	1.24336	0.314242	5.57945	2.73113	0.0268325	0.0778645	-4.09812	5.21987
1425388_a_at	29807	Tpk1	thiamine pyrophosphokinase (Tpk1)	1.24329	0.314158	6.29501	3.36883	0.0104232	0.0419191	-3.12349	6.58405
1456913_at				1.24328	0.314146	5.80407	3.56498	0.00786997	0.0349306	-2.83012	6.98943
1440123_at				1.24328	0.314146	5.16094	2.02149	0.0793956	0.165946	-5.17639	3.6548
1456209_x_at				1.24296	0.313777	6.93363	3.21377	0.0130622	0.0482927	-3.35807	6.25846
1438078_at				1.2427	0.313475	6.30618	3.05735	0.0164505	0.0561459	-3.59666	5.92572
1417176_at	27373	Csnk1e	casein kinase 1, epsilon (Csnk1e)	1.24252	0.313271	8.27409	1.78183	0.114239	0.215785	-5.52216	3.12987
1460585_x_at	320951	Pisd	phosphatidylserine decarboxylase (Pisd)	1.24248	0.313228	9.0002	3.66939	0.00679129	0.0318339	-2.6757	7.2021
1445214_at				1.24245	0.313187	5.74339	3.12923	0.0147911	0.0522449	-3.48682	6.07912
1417555_at				1.24219	0.312888	6.45403	3.23705	0.0126247	0.0473323	-3.32273	6.3076
1425749_at	217517	Stxbp6	syntaxin binding protein 6 (amisyn) (Stxbp6)	1.24205	0.312727	6.71121	2.14878	0.0653439	0.144516	-4.98734	3.9358
1457896_at				1.24195	0.312608	6.36317	2.67236	0.0293337	0.0827989	-4.18866	5.0913
1454299_at				1.24192	0.312576	5.53327	2.61005	0.0322491	0.0884923	-4.2846	4.9546
1452646_at	68728	Trp53inp2	transformation related protein 53 inducible nuclear protein 2 (Trp53inp2)	1.24181	0.312448	11.2896	3.78238	0.00579994	0.029086	-2.51007	7.42975
1449546_a_at	170938	Zfp617	zinc finger protein 617 (Zfp617)	1.24177	0.3124	7.19093	2.70229	0.0280312	0.0804034	-4.14255	5.15682
1418012_at				1.24176	0.31239	9.56989	3.62751	0.00720362	0.0330466	-2.73748	7.11706
1420679_a_at	66253	Aig1	androgen-induced 1 (Aig1)	1.24173	0.312349	6.98391	3.46112	0.00912655	0.038482	-2.98495	6.77571
1453886_a_at	67582	Slc25a26	solute carrier family 25 (mitochondrial carrier, phosphate carrier), member 26 (Slc25a26)	1.24173	0.312347	6.62592	3.18728	0.0135797	0.0494978	-3.39835	6.2024
1429410_at	223527	Eny2	enhancer of yellow 2 homolog (Drosophila) (Eny2)	1.24163	0.312231	6.67654	2.70603	0.0278725	0.0800918	-4.13678	5.16501
1452891_at				1.24162	0.312227	6.20803	2.98077	0.0184354	0.0605745	-3.71402	5.76138
1442139_at				1.24152	0.312104	5.25841	2.90212	0.0207367	0.0658067	-3.83485	5.59167
1416970_a_at	12866	Cox7a2	cytochrome c oxidase, subunit VIIa 2 (Cox7a2)	1.24151	0.312098	12.7654	3.72796	0.00625646	0.0304795	-2.58964	7.32044
1453728_a_at	66258	Mrps17	mitochondrial ribosomal protein S17 (Mrps17)	1.24148	0.312055	9.29923	3.63186	0.0071596	0.0329254	-2.73106	7.1259
1455509_at	192950	AB182283	cDNA sequence AB182283 (AB182283)	1.24146	0.312037	5.09784	2.66361	0.029726	0.0835658	-4.20213	5.07213
1418075_at	20448	St6galnac4	ST6 (alpha-N-acetyl-neuraminyl-2,3-beta-galactosyl-1,3)-N-acetylgalactosaminide alpha-2,6-sialyltransferase 4 (St6galnac4)	1.2414	0.311966	6.94893	3.46894	0.00902488	0.0382862	-2.97326	6.79188
1442033_at	239126	C1qtnf9	C1q and tumor necrosis factor related protein 9 (C1qtnf9)	1.2413	0.311849	8.81657	3.32713	0.0110721	0.0436287	-3.18636	6.49693
1428004_at	78372	3300001G02Rik	RIKEN cDNA 3300001G02 gene (3300001G02Rik)	1.2412	0.311734	6.84654	2.94665	0.0193991	0.0628771	-3.7664	5.68787
1429867_at				1.24118	0.311715	7.06883	3.76139	0.0059717	0.0296242	-2.54073	7.38764
1434341_x_at				1.24091	0.311396	10.8416	3.64847	0.00699404	0.0324189	-2.70654	7.15966
1453954_a_at	77721	Mrps5	mitochondrial ribosomal protein S5 (Mrps5)	1.24054	0.310973	7.62946	3.50406	0.00858282	0.0369978	-2.92079	6.86433
1432264_x_at	20463	Cox7a2l	cytochrome c oxidase subunit VIIa polypeptide 2-like (Cox7a2l)	1.2405	0.310924	10.159	3.66481	0.00683515	0.0319435	-2.68245	7.19281
1452076_at	66701	Spryd4	SPRY domain containing 4 (Spryd4)	1.24049	0.310907	8.72623	3.14833	0.0143803	0.0513658	-3.45768	6.11976
1448970_at	67453	Slc25a46	solute carrier family 25, member 46 (Slc25a46)	1.24047	0.310892	9.35541	3.53939	0.00816139	0.0357873	-2.86816	6.93697
1430088_at	70227	Zfp619	zinc finger protein 619 (Zfp619)	1.2404	0.310807	6.4454	2.47188	0.0398211	0.102086	-4.49691	4.65032
1415681_at	94067	Mrpl43	mitochondrial ribosomal protein L43 (Mrpl43)	1.24029	0.310682	8.79737	3.67368	0.00675051	0.0317381	-2.66939	7.21079
1427279_at	100048619		similar to Clip4 protein	1.24019	0.310559	6.87073	3.60359	0.00745111	0.0337199	-2.77287	7.06833
1436568_at				1.24011	0.310473	8.01857	3.00494	0.0177831	0.0591622	-3.67694	5.81335
1426311_s_at	228136	Zdhhc5	zinc finger, DHHC domain containing 5 (Zdhhc5)	1.23981	0.310118	8.56333	3.03477	0.0170113	0.0574006	-3.63123	5.87736
1447507_at				1.23976	0.310058	6.59229	3.45823	0.00916448	0.0385637	-2.98928	6.76973
1440926_at				1.23973	0.310029	6.3379	2.45815	0.0406669	0.103447	-4.51797	4.62
1451415_at	69068	1810011O10Rik	RIKEN cDNA 1810011O10 gene (1810011O10Rik)	1.23959	0.309863	8.08721	1.79523	0.111955	0.212851	-5.50325	3.15901
1455286_at	83962	Btbd1	BTB (POZ) domain containing 1 (Btbd1)	1.23956	0.309826	11.405	3.52046	0.00838431	0.0364443	-2.89634	6.89809
1418828_at	67276	Thex1	three prime histone mRNA exonuclease 1 (Thex1)	1.23951	0.309766	5.67361	3.21993	0.012945	0.0480165	-3.34872	6.27146
1418010_a_at	54673	Sh3glb1	SH3-domain GRB2-like B1 (endophilin) (Sh3glb1)	1.23949	0.309751	11.4328	3.34698	0.0107581	0.0427879	-3.15642	6.53843
1457923_at				1.23935	0.309586	6.7335	3.4018	0.00993883	0.0406346	-3.0739	6.65271
1444307_at				1.23931	0.309542	8.17955	3.67619	0.00672678	0.0316822	-2.66569	7.21587
1452890_at	320244	Ttll5	tubulin tyrosine ligase-like family, member 5 (Ttll5)	1.239	0.309176	7.20335	3.60895	0.00739483	0.0335797	-2.76493	7.07927
1437775_at				1.23898	0.30915	6.67992	2.68205	0.0289055	0.0819857	-4.17374	5.11251
1458321_at				1.23895	0.309114	5.39527	2.85406	0.0222887	0.0688752	-3.90878	5.48755
1458874_at				1.23853	0.308633	5.40653	2.32684	0.0497288	0.119192	-4.71847	4.32977
1416984_at	68565	Mrps18a	mitochondrial ribosomal protein S18A (Mrps18a)	1.23853	0.308626	9.47821	3.84427	0.00532394	0.0276493	-2.42005	7.55329
1444502_at				1.23844	0.30852	7.23789	3.54847	0.00805665	0.035422	-2.85465	6.9556
1431190_x_at				1.23807	0.308091	8.50571	3.26622	0.0120981	0.0460208	-3.2785	6.36907
1460500_at				1.2379	0.307898	7.4693	3.2456	0.0124678	0.0468782	-3.30975	6.32565
1452976_a_at	65962	Slc9a3r2	solute carrier family 9 (sodium/hydrogen exchanger), member 3 regulator 2 (Slc9a3r2)	1.23778	0.307752	8.67998	3.61422	0.00733999	0.0334292	-2.75713	7.09001
1451536_at	67472	Mtfr1	mitochondrial fission regulator 1 (Mtfr1)	1.23774	0.30771	7.88461	2.83443	0.0229566	0.0702894	-3.93899	5.44495
1416268_at	23872	Ets2	E26 avian leukemia oncogene 2, 3' domain (Ets2)	1.23768	0.307637	8.95129	3.46791	0.00903817	0.0383083	-2.97479	6.78975
1428913_at	52838	D2Bwg1335e	DNA segment, Chr 2, Brigham & Women's Genetics 1335 expressed (D2Bwg1335e)	1.23706	0.306916	8.6626	3.46185	0.009117	0.0384633	-2.98386	6.77722
1434437_x_at	20135	Rrm2	ribonucleotide reductase M2 (Rrm2)	1.23704	0.306896	5.73548	2.88516	0.0212709	0.0668224	-3.86092	5.55497
1433839_at	244141	Nars2	asparaginyl-tRNA synthetase 2 (mitochondrial)(putative) (Nars2)	1.237	0.306844	6.81613	3.42081	0.0096704	0.0398592	-3.04535	6.69221
1418102_at	15205	Hes1	hairy and enhancer of split 1 (Drosophila) (Hes1)	1.23677	0.306578	6.98544	2.75961	0.0257004	0.0756259	-4.05423	5.28206
1416300_a_at	18674;100046151	Slc25a3;	solute carrier family 25 (mitochondrial carrier, phosphate carrier), member 3 (Slc25a3);similar to Solute carrier family 25 (mitochondrial carrier, phosphate carrier), member 3	1.23658	0.306352	13.027	3.74128	0.00614134	0.0301173	-2.57015	7.34723
1459683_at	218695	ENSMUSG00000058570	predicted gene, ENSMUSG00000058570 (ENSMUSG00000058570)	1.23627	0.305993	5.39951	2.37139	0.0464458	0.113536	-4.65062	4.42831
1429751_at	71861	Zswim2	zinc finger, SWIM domain containing 2 (Zswim2)	1.23539	0.304961	5.88586	2.61938	0.0317943	0.0876427	-4.27024	4.97509
1437123_at	105450	Mmrn2	multimerin 2 (Mmrn2)	1.23526	0.304812	7.74023	2.70057	0.0281043	0.0804815	-4.14519	5.15307
1447967_at	230657	Tmem69	transmembrane protein 69 (Tmem69)	1.23507	0.304592	7.26721	3.38299	0.0102122	0.0413099	-3.10218	6.61357
1452941_at	66072	0610038F07Rik	RIKEN cDNA 0610038F07 gene (0610038F07Rik)	1.23491	0.304411	8.50017	2.96438	0.0188919	0.0616456	-3.73918	5.72609
1428557_a_at	72085	Osgepl1	O-sialoglycoprotein endopeptidase-like 1 (Osgepl1)	1.23483	0.304316	8.54814	3.19033	0.0135192	0.0493454	-3.39372	6.20885
1456933_at				1.23459	0.304035	6.08541	3.07957	0.0159176	0.0548271	-3.56267	5.97323
1450086_at	56809	Gmeb1	glucocorticoid modulatory element binding protein 1 (Gmeb1)	1.23455	0.303986	6.27322	3.14115	0.0145334	0.0517643	-3.46863	6.10449
1433533_x_at	19082	Prkag1	protein kinase, AMP-activated, gamma 1 non-catalytic subunit (Prkag1)	1.23448	0.303903	7.73545	2.70966	0.0277195	0.0797583	-4.13119	5.17295
1429058_at	66910	Tmem107	transmembrane protein 107 (Tmem107)	1.23444	0.303853	7.15345	3.73342	0.00620899	0.0303272	-2.58165	7.33142
1418880_at	14587;100045484	Gfra3;	glial cell line derived neurotrophic factor family receptor alpha 3 (Gfra3);similar to GFRalpha-3	1.23443	0.30385	7.73387	2.60062	0.0327158	0.0893132	-4.29912	4.93387
1452133_at				1.23435	0.303747	11.8776	3.22666	0.0128181	0.0477731	-3.33851	6.28567
1417542_at	20112	Rps6ka2	ribosomal protein S6 kinase, polypeptide 2 (Rps6ka2)	1.23435	0.303746	10.3419	2.86008	0.0220878	0.068458	-3.89952	5.50061
1428080_at	72542	Pgam5	phosphoglycerate mutase family member 5 (Pgam5)	1.23432	0.303715	8.14041	3.28048	0.0118491	0.0454747	-3.25689	6.39908
1427903_at	75454	Phpt1	phosphohistidine phosphatase 1 (Phpt1)	1.23431	0.303703	10.321	3.71661	0.00635645	0.0307584	-2.60628	7.29756
1419283_s_at	21961	Tns1	tensin 1 (Tns1)	1.23406	0.303413	9.54756	1.49103	0.175879	0.294949	-5.91605	2.50735
1438299_at				1.23387	0.303194	7.20845	3.20609	0.0132102	0.0486435	-3.36976	6.24221
1431292_a_at	23999	Twf2	twinfilin, actin-binding protein, homolog 2 (Drosophila) (Twf2)	1.23385	0.303165	9.20194	2.24662	0.0562398	0.129763	-4.84012	4.15226
1417456_at	14712	Gnpat	glyceronephosphate O-acyltransferase (Gnpat)	1.23382	0.303134	9.54304	3.42469	0.00961665	0.0397164	-3.03954	6.70025
1436027_at	106326	Osbpl11	oxysterol binding protein-like 11 (Osbpl11)	1.2338	0.303106	7.24997	2.86905	0.021792	0.0679144	-3.88572	5.52006
1424933_at	208943	Myo5c	myosin VC (Myo5c)	1.23371	0.303008	6.32573	1.5188	0.168891	0.286952	-5.87996	2.56583
1431960_at				1.23368	0.30297	6.50151	3.14183	0.0145187	0.051722	-3.46759	6.10594
1438239_at				1.23364	0.302922	6.3934	1.57981	0.154414	0.268428	-5.79944	2.69512
1441570_at				1.23292	0.302076	6.81165	2.5474	0.0354811	0.0943075	-4.38097	4.81681
1436569_at	109294	Depdc2	DEP domain containing 2 (Depdc2)	1.23264	0.301754	6.59457	2.53366	0.0362337	0.0956047	-4.4021	4.78653
1434606_at				1.23244	0.301516	6.89809	2.93554	0.0197241	0.0635963	-3.78347	5.66389
1428604_at	112422	2610305D13Rik	RIKEN cDNA 2610305D13 gene (2610305D13Rik)	1.2324	0.301476	5.98428	3.39463	0.0100422	0.0408962	-3.08468	6.63779
1428403_at	381668	2410025L10Rik	RIKEN cDNA 2410025L10 gene (2410025L10Rik)	1.23235	0.301415	6.16616	3.12955	0.014784	0.0522395	-3.48632	6.07982
1452213_at	21763	Tex2	testis expressed gene 2 (Tex2)	1.23209	0.301103	9.00216	3.09418	0.0155771	0.0540062	-3.54033	6.00443
1452290_at	71900	Tmem106b	transmembrane protein 106B (Tmem106b)	1.23199	0.300993	7.59587	3.37001	0.0104054	0.0418989	-3.12171	6.58652
1436574_at				1.23192	0.300908	7.64022	3.10454	0.0153403	0.0535279	-3.5245	6.02653
1438072_at				1.23188	0.300861	7.73289	2.66508	0.02966	0.083442	-4.19988	5.07534
1430750_at	13361	Dhfr	dihydrofolate reductase (Dhfr)	1.23181	0.300775	5.61458	1.99511	0.0826586	0.170726	-5.21517	3.59669
1415855_at	17311	Kitl	kit ligand (Kitl)	1.23158	0.300516	8.71237	3.47206	0.00898465	0.0381674	-2.96859	6.79832
1443848_at				1.23155	0.300477	5.84734	3.49149	0.0087383	0.0374439	-2.93955	6.83843
1446738_at				1.23128	0.300154	5.95976	3.02222	0.0173316	0.0581145	-3.65045	5.85045
1450948_a_at	94061	Mrpl1	mitochondrial ribosomal protein L1 (Mrpl1)	1.23117	0.300031	7.93883	3.224	0.012868	0.0479153	-3.34254	6.28006
1416128_at				1.23081	0.299605	6.4455	2.37956	0.0458683	0.112508	-4.63816	4.44636
1459903_at	20361	Sema7a	sema domain, immunoglobulin domain (Ig), and GPI membrane anchor, (semaphorin) 7A (Sema7a)	1.23067	0.299443	7.61565	3.16527	0.0140263	0.0505952	-3.43187	6.15573
1437391_x_at	69163	Mrpl44	mitochondrial ribosomal protein L44 (Mrpl44)	1.23059	0.299355	8.32734	3.20052	0.0133185	0.0488761	-3.37822	6.23043
1430417_s_at	216860	0610025P10Rik	RIKEN cDNA 0610025P10 gene (0610025P10Rik)	1.23056	0.299312	6.69545	3.04512	0.0167519	0.0568721	-3.61538	5.89953
1425196_a_at	68917	Hint2	histidine triad nucleotide binding protein 2 (Hint2)	1.23055	0.2993	8.4977	3.72645	0.00626975	0.0305137	-2.59187	7.31738
1423306_at	106878	2010002N04Rik	RIKEN cDNA 2010002N04 gene (2010002N04Rik)	1.23054	0.299293	6.28488	2.65774	0.0299925	0.0840876	-4.21118	5.05926
1443462_at				1.2305	0.299242	5.23918	2.82079	0.0234335	0.0712368	-3.96001	5.41528
1426068_at	224022	Slc7a4	solute carrier family 7 (cationic amino acid transporter, y+ system), member 4 (Slc7a4)	1.23044	0.299173	6.71738	3.04334	0.0167962	0.0569425	-3.61811	5.89572
1441656_at				1.23036	0.29908	5.94261	3.11391	0.0151293	0.0529992	-3.51019	6.04651
1417970_at	68055	Atp5s	ATP synthase, H+ transporting, mitochondrial F0 complex, subunit s (Atp5s)	1.23016	0.298841	7.90985	3.36949	0.0104133	0.0418989	-3.1225	6.58543
1460155_at	66302	2410005O16Rik	RIKEN cDNA 2410005O16 gene (2410005O16Rik)	1.22968	0.298285	6.40278	3.20591	0.0132137	0.0486468	-3.37003	6.24183
1441593_at				1.2295	0.298071	5.69595	2.55794	0.034915	0.0932885	-4.36477	4.84001
1453580_at				1.22937	0.29792	6.09869	3.36242	0.0105203	0.0421913	-3.13315	6.57068
1450391_a_at	23945	Mgll	monoglyceride lipase (Mgll)	1.22924	0.297769	8.77617	3.49486	0.00869628	0.0373407	-2.93452	6.84539
1430183_at				1.22903	0.297517	6.84402	1.55238	0.160779	0.276572	-5.83585	2.63685
1459088_at				1.22887	0.297335	5.88282	2.71842	0.0273538	0.0789388	-4.11769	5.19211
1447223_at				1.22885	0.297304	7.64033	2.80401	0.0240336	0.0724259	-3.98584	5.3788
1441144_at				1.2288	0.297247	6.92692	2.5292	0.0364809	0.0960896	-4.40894	4.77672
1423209_at				1.22879	0.297238	5.74777	3.29731	0.0115624	0.0447783	-3.23143	6.43442
1437856_at	69718	Ipmk	inositol polyphosphate multikinase (Ipmk)	1.22861	0.297031	6.48559	2.72188	0.0272109	0.0786453	-4.11236	5.19967
1443741_x_at				1.22851	0.296912	5.6308	2.99639	0.0180112	0.0596452	-3.69006	5.79497
1426315_a_at	230279	6330416G13Rik	RIKEN cDNA 6330416G13 gene (6330416G13Rik)	1.22837	0.296741	6.71686	3.30952	0.0113589	0.0442743	-3.21297	6.46003
1449183_at	12846	Comt	catechol-O-methyltransferase (Comt)	1.2282	0.296542	8.48016	2.16198	0.0640352	0.142362	-4.96756	3.96499
1449408_at	67374	Jam2	junction adhesion molecule 2 (Jam2)	1.2281	0.296425	7.1299	3.06672	0.0162236	0.0556353	-3.58233	5.94576
1431083_a_at				1.22809	0.296412	6.73293	2.74745	0.0261777	0.0764261	-4.07297	5.25552
1442058_s_at	19183	Psmc3ip	proteasome (prosome, macropain) 26S subunit, ATPase 3, interacting protein (Psmc3ip)	1.22791	0.29621	5.70217	2.51491	0.0372859	0.0975373	-4.43089	4.74523
1429053_at	68617	1110012J17Rik	RIKEN cDNA 1110012J17 gene (1110012J17Rik)	1.22789	0.296185	6.70438	3.40253	0.00992834	0.0406183	-3.0728	6.65423
1443396_at				1.22778	0.296056	6.26272	2.76753	0.0253946	0.0751556	-4.04203	5.29934
1460676_at	74158	Josd1	Josephin domain containing 1 (Josd1)	1.22768	0.295938	8.11935	2.4755	0.0396012	0.101704	-4.49136	4.65831
1451096_at	226646	Ndufs2	NADH dehydrogenase (ubiquinone) Fe-S protein 2 (Ndufs2)	1.22742	0.295629	11.8443	3.54833	0.00805828	0.035422	-2.85486	6.95531
1437142_a_at	56703	Pigo	phosphatidylinositol glycan anchor biosynthesis, class O (Pigo)	1.2273	0.29549	7.32376	3.41438	0.00976032	0.040115	-3.05501	6.67886
1448818_at	22418	Wnt5a	wingless-related MMTV integration site 5A (Wnt5a)	1.22727	0.295454	5.36564	2.28138	0.0533203	0.124803	-4.78752	4.22917
1429526_at				1.22726	0.295437	5.92872	2.52728	0.0365884	0.0962752	-4.4119	4.77247
1416469_at	269593	Luzp1	leucine zipper protein 1 (Luzp1)	1.22719	0.29536	7.31358	2.87382	0.0216364	0.06763	-3.87838	5.5304
1437019_at	69134	2200001I15Rik	RIKEN cDNA 2200001I15 gene (2200001I15Rik)	1.22712	0.295276	7.39576	2.66683	0.0295813	0.0832966	-4.19718	5.07917
1448411_at	22393	Wfs1	Wolfram syndrome 1 homolog (human) (Wfs1)	1.22689	0.295003	9.12474	3.22162	0.0129129	0.0479547	-3.34615	6.27504
1431665_a_at	30057	Timm8b	translocase of inner mitochondrial membrane 8 homolog b (yeast) (Timm8b)	1.22674	0.294832	10.5392	3.22178	0.0129099	0.0479528	-3.34591	6.27538
1427441_a_at	20917	Suclg2	succinate-Coenzyme A ligase, GDP-forming, beta subunit (Suclg2)	1.22653	0.294585	8.12718	2.53173	0.0363402	0.0958271	-4.40506	4.78229
1444318_at				1.22652	0.294574	6.40811	2.95689	0.0191046	0.062177	-3.75068	5.70994
1422265_at	12209	Brs3	bombesin-like receptor 3 (Brs3)	1.22639	0.294419	7.43649	1.99329	0.082889	0.17107	-5.21784	3.59268
1444042_at	109181	Trip11	thyroid hormone receptor interactor 11 (Trip11)	1.22623	0.294233	5.9827	2.66862	0.0295008	0.0831577	-4.19442	5.0831
1444146_at				1.22593	0.293879	5.65802	3.20272	0.0132756	0.0488077	-3.37488	6.23508
1435127_a_at	72085	Osgepl1	O-sialoglycoprotein endopeptidase-like 1 (Osgepl1)	1.22585	0.293783	8.67097	3.20766	0.0131798	0.0485699	-3.36737	6.24553
1454921_at	228715	Gm561	gene model 561, (NCBI) (Gm561)	1.2256	0.293494	9.68394	3.41474	0.00975521	0.040115	-3.05446	6.67961
1436109_at	215929	AI317395	expressed sequence AI317395 (AI317395)	1.22557	0.293448	6.14095	2.06926	0.073805	0.157443	-5.10581	3.76014
1432391_at				1.22544	0.293302	7.28662	3.33828	0.0108945	0.0431105	-3.16954	6.52025
1416616_s_at	53895	Clpp	caseinolytic peptidase, ATP-dependent, proteolytic subunit homolog (E. coli) (Clpp)	1.22537	0.293216	7.73063	2.85625	0.0222151	0.068716	-3.9054	5.49231
1417577_at	22065	Trpc3	transient receptor potential cation channel, subfamily C, member 3 (Trpc3)	1.2252	0.29302	6.05335	1.9796	0.0846379	0.173583	-5.23789	3.56255
1422433_s_at	15926	Idh1	isocitrate dehydrogenase 1 (NADP+), soluble (Idh1)	1.22472	0.29245	8.25958	2.53824	0.0359809	0.0951745	-4.39506	4.79662
1424261_at	319475	Zfp672	zinc finger protein 672 (Zfp672)	1.2246	0.292314	7.32603	2.8224	0.0233766	0.0711167	-3.95752	5.41879
1424658_at	216965	Taok1	TAO kinase 1 (Taok1)	1.22426	0.291914	5.83835	1.16761	0.27797	0.412753	-6.30635	1.847
1439504_s_at	22690	Zfp28	zinc finger protein 28 (Zfp28)	1.22419	0.291831	6.03247	3.00157	0.0178726	0.0593579	-3.68211	5.80611
1438545_at	631229;667030	;	similar to ADP/ATP translocase 2 (Adenine nucleotide translocator 2) (ANT 2) (ADP,ATP carrier protein 2) (Solute carrier family 25 member 5);similar to hCG28692	1.22416	0.291788	7.05588	3.16664	0.013998	0.0505665	-3.42978	6.15864
1418495_at	57432	Zc3h8	zinc finger CCCH type containing 8 (Zc3h8)	1.22413	0.291758	6.82058	3.2612	0.0121871	0.0462314	-3.28611	6.3585
1435322_at	71452	Ankrd40	ankyrin repeat domain 40 (Ankrd40)	1.22407	0.291691	9.72797	3.25465	0.0123041	0.0465159	-3.29603	6.34472
1456092_at	212919	Kctd7	potassium channel tetramerisation domain containing 7 (Kctd7)	1.22401	0.291613	5.52861	3.40666	0.00986943	0.0404569	-3.0666	6.66282
1448787_at	64113	Moap1	modulator of apoptosis 1 (Moap1)	1.22393	0.291527	7.41729	3.28971	0.011691	0.0451267	-3.24292	6.41846
1450639_at	381417;100048513	;Slc28a2;	novel protein similar to solute carrier family 28 (sodium-coupled nucleoside transporter) member 2 (Slc28a2) (RP23-357I14.1);solute carrier family 28 (sodium-coupled nucleoside transporter), member 2 (Slc28a2);similar to purine-selective Na+ nucleoside cotransporter	1.22393	0.291526	6.48707	2.34092	0.048667	0.117566	-4.69706	4.36091
1454930_at	272589	Tbcel	tubulin folding cofactor E-like (Tbcel)	1.22382	0.291386	7.38224	2.89555	0.0209419	0.0661842	-3.84494	5.57746
1425455_a_at				1.22379	0.291361	9.54449	3.10306	0.0153739	0.0535853	-3.52677	6.02338
1441160_at				1.22369	0.291239	5.53091	2.12055	0.0682321	0.149194	-5.02953	3.87341
1425357_a_at	23892	Grem1	gremlin 1 (Grem1)	1.22368	0.291222	6.55627	2.74757	0.0261731	0.0764246	-4.07279	5.25577
1434340_at				1.22365	0.291193	8.96841	3.22732	0.0128057	0.0477508	-3.3375	6.28707
1460225_at	67840	Mrp63	mitochondrial ribosomal protein 63 (Mrp63)	1.22363	0.291167	6.55945	2.32159	0.050131	0.119865	-4.72646	4.31815
1426734_at	224093	BC022623	cDNA sequence BC022623 (BC022623)	1.22355	0.291072	6.6742	2.68618	0.0287247	0.0816834	-4.16737	5.12156
1432212_at				1.22339	0.290882	6.44114	3.52348	0.00834835	0.0363756	-2.89184	6.90429
1419103_a_at	66082	Abhd6	abhydrolase domain containing 6 (Abhd6)	1.22335	0.290836	6.39425	1.82557	0.106943	0.206036	-5.46024	3.22509
1438155_x_at	56703	Pigo	phosphatidylinositol glycan anchor biosynthesis, class O (Pigo)	1.22329	0.290768	6.84651	2.80059	0.0241582	0.0726419	-3.99111	5.37134
1439187_at	230895	Vps13d	vacuolar protein sorting 13 D (yeast) (Vps13d)	1.22318	0.290636	7.91994	3.46418	0.00908664	0.0384133	-2.98038	6.78204
1455976_x_at				1.22301	0.290433	9.43432	3.07543	0.0160155	0.0550731	-3.569	5.96439
1441460_at				1.22285	0.290244	6.42712	2.2535	0.0556502	0.12888	-4.82973	4.16747
1443273_at				1.22241	0.289723	5.2644	2.48762	0.0388742	0.100443	-4.47278	4.68504
1427406_at	109181	Trip11	thyroid hormone receptor interactor 11 (Trip11)	1.22221	0.289494	6.75294	3.1979	0.0133697	0.0489901	-3.3822	6.22489
1446682_at				1.22212	0.289387	5.77555	3.1289	0.0147982	0.0522476	-3.48731	6.07844
1459241_at				1.22208	0.289344	5.97139	1.85316	0.102572	0.199755	-5.42091	3.28529
1420483_at	94218	Cnnm3	cyclin M3 (Cnnm3)	1.22191	0.28914	8.3815	2.6854	0.0287589	0.0817185	-4.16858	5.11985
1453311_at				1.22122	0.288323	6.50466	3.13554	0.014654	0.0519978	-3.47718	6.09256
1423939_a_at	68090	Yif1a	Yip1 interacting factor homolog A (S. cerevisiae) (Yif1a)	1.22117	0.28827	9.67965	3.27565	0.011933	0.0456479	-3.26422	6.3889
1433660_at				1.22111	0.288195	6.77875	3.09325	0.0155986	0.0540251	-3.54176	6.00244
1453583_at				1.22084	0.287877	6.28054	2.36364	0.0470008	0.114561	-4.66243	4.41117
1448226_at				1.22076	0.287783	5.24368	2.43645	0.0420403	0.105876	-4.5512	4.57208
1435541_at	12223	Btc	betacellulin, epidermal growth factor family member (Btc)	1.22073	0.287739	5.8339	3.11998	0.0149943	0.0526644	-3.50093	6.05944
1447976_at				1.22059	0.287584	5.78995	2.39659	0.0446865	0.110649	-4.61215	4.48402
1425019_at	217379	Ubxd4	UBX domain containing 4 (Ubxd4)	1.22059	0.287579	8.58125	0.69301	0.508735	0.636199	-6.7483	0.975014
1455806_x_at	66414	Ndufa12	NADH dehydrogenase (ubiquinone) 1 alpha subcomplex, 12 (Ndufa12)	1.22058	0.287569	12.454	3.28896	0.0117037	0.0451482	-3.24406	6.41689
1433762_at				1.22016	0.287074	6.13345	2.3156	0.0505938	0.120633	-4.73557	4.3049
1437749_s_at	78523	Mrpl9	mitochondrial ribosomal protein L9 (Mrpl9)	1.22001	0.286889	8.56947	1.75959	0.118126	0.221218	-5.5534	3.0816
1434961_at	65247	Asb1	ankyrin repeat and SOCS box-containing protein 1 (Asb1)	1.2199	0.28676	7.0335	2.2264	0.0580122	0.132465	-4.87067	4.1075
1418045_at	16329	Inpp1	inositol polyphosphate-1-phosphatase (Inpp1)	1.2197	0.286527	6.22139	2.57148	0.0342017	0.0919593	-4.34396	4.86979
1453306_at				1.21945	0.286234	7.1251	2.16354	0.0638814	0.14221	-4.96521	3.96846
1416547_at	66495	Ndufb3	NADH dehydrogenase (ubiquinone) 1 beta subcomplex 3 (Ndufb3)	1.21943	0.286203	11.3357	3.47799	0.0089086	0.037991	-2.95972	6.81059
1431880_at				1.21942	0.286198	6.04423	1.84503	0.103842	0.201452	-5.43252	3.26754
1454769_at	381801	Tatdn2	TatD DNase domain containing 2 (Tatdn2)	1.21941	0.286179	6.38005	3.31454	0.0112764	0.0440995	-3.20538	6.47055
1451408_at	227682	Trub2	TruB pseudouridine (psi) synthase homolog 2 (E. coli) (Trub2)	1.21937	0.286136	6.88832	2.92315	0.0200933	0.0644092	-3.80251	5.63714
1433574_at				1.21932	0.286076	8.18002	3.4743	0.00895584	0.0381143	-2.96524	6.80296
1457492_at				1.21893	0.285615	5.53778	2.37825	0.0459601	0.11267	-4.64015	4.44347
1429539_at	94044	Bcl2l13	BCL2-like 13 (apoptosis facilitator) (Bcl2l13)	1.2189	0.285582	8.61089	2.05373	0.0755792	0.160079	-5.12881	3.72587
1448569_at				1.21885	0.285521	9.1284	2.86247	0.0220083	0.0683451	-3.89583	5.50581
1452757_s_at	110257;15122	Hba-a2;Hba-a1	hemoglobin alpha, adult chain 2 (Hba-a2);hemoglobin alpha, adult chain 1 (Hba-a1)	1.21811	0.284649	12.0783	2.19109	0.0612399	0.138	-4.92385	4.02939
1434103_at	270066	Slc35e1	solute carrier family 35, member E1 (Slc35e1)	1.21784	0.284324	7.702	2.82924	0.0231369	0.0706041	-3.94699	5.43366
1455604_at	14367	Fzd5	frizzled homolog 5 (Drosophila) (Fzd5)	1.21783	0.284315	5.79482	3.00696	0.0177299	0.0590376	-3.67386	5.81767
1456126_at	240354	Malt1	mucosa associated lymphoid tissue lymphoma translocation gene 1 (Malt1)	1.21782	0.284296	5.40378	2.68173	0.0289192	0.0819999	-4.17422	5.11183
1423786_at	232210	8430410A17Rik	RIKEN cDNA 8430410A17 gene (8430410A17Rik)	1.21765	0.284099	6.71514	2.94575	0.0194252	0.062936	-3.76779	5.68593
1457567_at				1.21764	0.284093	6.63499	3.29049	0.0116778	0.0450944	-3.24175	6.42009
1452710_at	71989	Rpusd4	RNA pseudouridylate synthase domain containing 4 (Rpusd4)	1.21752	0.283943	6.14388	2.33164	0.0493643	0.118678	-4.71118	4.34039
1453198_at	77652;100043468	;	zinc finger protein 422, related sequence 1;similar to Zinc finger protein 422, related sequence 1	1.21728	0.283657	6.0447	2.38292	0.0456321	0.11213	-4.63302	4.45381
1441437_at				1.21726	0.283635	6.34719	2.55164	0.0352526	0.0938583	-4.37447	4.82612
1440815_x_at	666481		hypothetical LOC666481	1.21725	0.283621	7.71464	1.97832	0.0848033	0.173756	-5.23977	3.55974
1455011_at				1.21721	0.283577	6.8064	3.07257	0.0160835	0.0552458	-3.57337	5.95828
1443527_at				1.21708	0.283429	6.29113	3.14936	0.0143586	0.0513076	-3.45611	6.12194
1418643_at	66109	Tspan13	tetraspanin 13 (Tspan13)	1.21704	0.283373	9.53526	3.38746	0.0101465	0.0411064	-3.09546	6.62288
1431308_at				1.21677	0.283058	5.39769	1.51206	0.170566	0.28873	-5.88876	2.5516
1455413_at	22648	Zfp11	zinc finger protein 11 (Zfp11)	1.21677	0.283052	5.45111	2.34481	0.0483777	0.117064	-4.69113	4.36951
1417490_at	13030	Ctsb	cathepsin B (Ctsb)	1.21659	0.282842	11.3912	3.38308	0.0102108	0.0413099	-3.10204	6.61376
1453322_at				1.21644	0.282667	6.35879	2.73252	0.0267759	0.0777267	-4.09597	5.22292
1423635_at	12156	Bmp2	bone morphogenetic protein 2 (Bmp2)	1.21621	0.282397	5.41947	2.49708	0.0383158	0.0994382	-4.45826	4.70592
1424287_at	19108	Prkx	protein kinase, X-linked (Prkx)	1.21603	0.282176	6.30954	3.10359	0.0153619	0.0535633	-3.52596	6.0245
1443349_at				1.21591	0.282032	6.03566	2.50816	0.0376729	0.0982339	-4.44126	4.73033
1432369_at				1.21588	0.281999	6.13505	2.81738	0.0235539	0.0714751	-3.96524	5.40789
1430145_at				1.21578	0.281883	5.79196	3.02375	0.0172924	0.0580247	-3.64812	5.85372
1426520_at	56057	Btg4	B-cell translocation gene 4 (Btg4)	1.21543	0.28147	6.24012	2.76057	0.0256632	0.0755725	-4.05275	5.28415
1416990_at	20182	Rxrb	retinoid X receptor beta (Rxrb)	1.2153	0.281313	8.28801	3.1266	0.0148485	0.0523783	-3.49082	6.07354
1422432_at	13167	Dbi	diazepam binding inhibitor (Dbi)	1.21529	0.281297	10.057	2.27074	0.0541972	0.126344	-4.80363	4.20564
1445034_at				1.21528	0.281293	6.12006	2.41491	0.0434499	0.108564	-4.58415	4.5245
1427113_s_at				1.21524	0.281245	7.15474	3.44579	0.00932949	0.0390212	-3.00791	6.74399
1435911_s_at	353169	Slc2a12	solute carrier family 2 (facilitated glucose transporter), member 12 (Slc2a12)	1.21516	0.281151	7.23741	3.31774	0.0112241	0.0439779	-3.20055	6.47725
1448747_at	67731	Fbxo32	F-box protein 32 (Fbxo32)	1.21511	0.281089	8.48692	0.682953	0.514727	0.64075	-6.7556	0.958121
1453869_at				1.2151	0.281077	5.42065	1.98305	0.0841943	0.173077	-5.23285	3.57013
1419072_at	68312	Gstm7	glutathione S-transferase, mu 7 (Gstm7)	1.21509	0.281068	6.26448	2.49697	0.0383224	0.0994382	-4.45843	4.70567
1446807_at				1.21453	0.280401	6.17669	1.14965	0.284862	0.420386	-6.32617	1.81167
1450772_at	22411	Wnt11	wingless-related MMTV integration site 11 (Wnt11)	1.21438	0.280223	7.67387	2.96557	0.0188582	0.061568	-3.73734	5.72866
1443495_at				1.21435	0.280182	6.57554	3.00132	0.0178792	0.0593613	-3.68249	5.80557
1419109_at	15464	Hrc	histidine rich calcium binding protein (Hrc)	1.21433	0.280161	12.3011	3.48496	0.00882024	0.0376656	-2.9493	6.82497
1433443_a_at	208715;100040592	Hmgcs1;	3-hydroxy-3-methylglutaryl-Coenzyme A synthase 1 (Hmgcs1);similar to Hmgcs1 protein	1.21401	0.279783	9.3443	3.11524	0.0150997	0.0529452	-3.50817	6.04933
1442464_at				1.21342	0.279081	6.70631	2.85438	0.0222777	0.0688526	-3.90828	5.48826
1444558_at				1.21335	0.278992	6.39194	2.58374	0.0335683	0.0907838	-4.3251	4.89676
1417624_at	17936	Nab1	Ngfi-A binding protein 1 (Nab1)	1.21334	0.278985	8.10102	2.97456	0.0186071	0.0609501	-3.72356	5.748
1452814_at	70568	Cpne3	copine III (Cpne3)	1.21328	0.278918	6.79664	2.48652	0.0389394	0.100584	-4.47446	4.68262
1449181_at	14151	Fech	ferrochelatase (Fech)	1.21324	0.278866	9.25804	3.05586	0.0164869	0.0562085	-3.59893	5.92254
1460207_s_at	13559	E2f5	E2F transcription factor 5 (E2f5)	1.21323	0.278855	6.47067	2.64424	0.0306143	0.0854062	-4.23197	5.02965
1451125_at	232164	Paip2b	poly(A) binding protein interacting protein 2B (Paip2b)	1.21315	0.278754	9.4554	2.50124	0.038073	0.0989328	-4.45188	4.71509
1437622_x_at	68611	Mrpl28	mitochondrial ribosomal protein L28 (Mrpl28)	1.21311	0.278707	8.96988	3.44299	0.00936695	0.0390995	-3.01209	6.7382
1440358_at	442801;100045735	Arhgef15;	Rho guanine nucleotide exchange factor (GEF) 15 (Arhgef15);similar to Arhgef15 protein	1.21308	0.278669	6.29251	1.88956	0.0970653	0.192109	-5.36865	3.3649
1417168_a_at	53376	Usp2	ubiquitin specific peptidase 2 (Usp2)	1.21305	0.278642	10.05	2.35214	0.0478372	0.116056	-4.67997	4.38572
1419158_a_at	70791	Hars2	histidyl-tRNA synthetase 2, mitochondrial (putative) (Hars2)	1.21266	0.278178	6.81892	3.099	0.0154664	0.0538076	-3.53297	6.01472
1448856_a_at	110265	Msra	methionine sulfoxide reductase A (Msra)	1.21265	0.278159	7.96463	2.71841	0.0273546	0.0789388	-4.11772	5.19207
1442027_at	269198	Nbeal1	neurobeachin like 1 (Nbeal1)	1.21258	0.278076	7.35527	1.64309	0.140604	0.251211	-5.71425	2.83029
1426095_a_at	79202	Tnfrsf22	tumor necrosis factor receptor superfamily, member 22 (Tnfrsf22)	1.21248	0.277955	6.97584	2.59162	0.0331676	0.0901013	-4.31298	4.91408
1458405_at	330503	EG330503	predicted gene, EG330503 (EG330503)	1.21232	0.277771	6.09805	1.65695	0.137736	0.247361	-5.69538	2.86003
1434488_at	76688	Arfrp1	ADP-ribosylation factor related protein 1 (Arfrp1)	1.2123	0.277753	6.61888	2.53362	0.0362355	0.0956047	-4.40215	4.78645
1441318_at	214899	Jarid1a	jumonji, AT rich interactive domain 1A (Rbp2 like) (Jarid1a)	1.21191	0.277279	5.96137	2.12876	0.0673789	0.147743	-5.01726	3.89156
1444611_at				1.21188	0.277246	6.68769	3.21233	0.0130898	0.0483428	-3.36026	6.25541
1438624_x_at	195646	Hs3st2	heparan sulfate (glucosamine) 3-O-sulfotransferase 2 (Hs3st2)	1.21187	0.277234	5.05276	2.52619	0.0366489	0.0963828	-4.41356	4.77009
1452939_a_at	71795	Pitpnc1	phosphatidylinositol transfer protein, cytoplasmic 1 (Pitpnc1)	1.21157	0.276881	6.98365	3.29421	0.0116147	0.04493	-3.23612	6.4279
1453554_a_at	74320	Wdr33	WD repeat domain 33 (Wdr33)	1.21145	0.276734	7.4369	2.45514	0.0408545	0.10384	-4.52258	4.61336
1433051_at				1.21121	0.276453	5.51854	2.88134	0.0213934	0.0670832	-3.8668	5.54669
1446361_at				1.2112	0.276435	6.3141	2.74961	0.0260924	0.0763043	-4.06965	5.26023
1430294_at	381760	Ssbp1	single-stranded DNA binding protein 1 (Ssbp1)	1.21092	0.276103	7.06074	2.59996	0.0327486	0.089365	-4.30014	4.93242
1448286_at	15108	Hsd17b10	hydroxysteroid (17-beta) dehydrogenase 10 (Hsd17b10)	1.21089	0.276062	9.02595	2.79029	0.0245365	0.0733655	-4.00697	5.34893
1443388_at				1.21069	0.275827	5.44021	2.02986	0.0783871	0.164406	-5.16406	3.67324
1455073_at	71891	Cdadc1	cytidine and dCMP deaminase domain containing 1 (Cdadc1)	1.21058	0.275696	7.03843	3.42809	0.0095697	0.0395837	-3.03444	6.70731
1448448_a_at	12651	Chkb	choline kinase beta (Chkb)	1.21046	0.27555	7.55704	2.07849	0.0727703	0.155858	-5.09212	3.78051
1436215_at	69718	Ipmk	inositol polyphosphate multikinase (Ipmk)	1.21043	0.275524	7.42288	2.94886	0.0193351	0.06272	-3.76301	5.69264
1418915_at	67096	Mmachc	methylmalonic aciduria cblC type, with homocystinuria (Mmachc)	1.21039	0.275468	8.11393	3.16929	0.0139435	0.0504505	-3.42574	6.16426
1415925_a_at	18226	Nup62	nucleoporin 62 (Nup62)	1.21036	0.275431	8.23299	2.74803	0.0261546	0.0763946	-4.07207	5.25679
1428061_at	107435	Hat1	histone aminotransferase 1 (Hat1)	1.21032	0.275386	7.36982	3.14895	0.0143672	0.0513287	-3.45673	6.12108
1459906_at				1.21025	0.27531	6.16237	2.29648	0.0520993	0.123	-4.76461	4.26259
1417782_at	67260	Lass4	LAG1 homolog, ceramide synthase 4 (Lass4)	1.21022	0.275263	5.59094	2.26232	0.0549018	0.127604	-4.81638	4.187
1427028_at	329252;676300	Lgr6;	leucine-rich repeat-containing G protein-coupled receptor 6 (Lgr6);similar to leucine-rich repeat-containing G protein-coupled receptor 6 isoform 1	1.21006	0.275081	6.48381	2.75344	0.0259417	0.0760931	-4.06375	5.26858
1452257_at	71911	Bdh1	3-hydroxybutyrate dehydrogenase, type 1 (Bdh1)	1.20997	0.274976	8.41858	1.29998	0.231302	0.360394	-6.15383	2.11215
1440517_x_at	12763	Cmah	cytidine monophospho-N-acetylneuraminic acid hydroxylase (Cmah)	1.20989	0.274879	7.30456	3.04489	0.0167575	0.0568721	-3.61573	5.89905
1448654_at	56428	Mtch2	mitochondrial carrier homolog 2 (C. elegans) (Mtch2)	1.2098	0.274766	8.46797	3.06902	0.0161683	0.0554863	-3.5788	5.95069
1433628_at	210582	Coq10a	coenzyme Q10 homolog A (yeast) (Coq10a)	1.20974	0.274698	10.3133	3.08373	0.0158199	0.0546034	-3.55631	5.98212
1416127_a_at	13437	Dnpep	aspartyl aminopeptidase (Dnpep)	1.20965	0.274594	8.5432	3.18137	0.0136981	0.0498325	-3.40735	6.18988
1415710_at	231430	Cox18	COX18 cytochrome c oxidase assembly homolog (S. cerevisiae) (Cox18)	1.20951	0.274417	7.42808	3.13479	0.0146702	0.0520238	-3.47832	6.09097
1415916_a_at	108156	Mthfd1	methylenetetrahydrofolate dehydrogenase (NADP+ dependent), methenyltetrahydrofolate cyclohydrolase, formyltetrahydrofolate synthase (Mthfd1)	1.20941	0.274299	8.22144	3.24521	0.0124749	0.046886	-3.31034	6.32483
1446408_at				1.20927	0.274138	6.16292	2.88909	0.0211459	0.066586	-3.85488	5.56348
1439060_s_at	52639	Wipi1	WD repeat domain, phosphoinositide interacting 1 (Wipi1)	1.20925	0.274107	9.55122	2.83339	0.0229926	0.0703419	-3.94059	5.44269
1419821_s_at	15926	Idh1	isocitrate dehydrogenase 1 (NADP+), soluble (Idh1)	1.2092	0.274058	7.64405	1.92171	0.0924372	0.18526	-5.32219	3.43538
1430506_at				1.20907	0.273897	5.55887	2.28826	0.0527601	0.12394	-4.77708	4.24441
1439369_x_at	65962	Slc9a3r2	solute carrier family 9 (sodium/hydrogen exchanger), member 3 regulator 2 (Slc9a3r2)	1.20891	0.273701	7.41405	1.73233	0.123063	0.227899	-5.59148	3.02253
1452009_at	69863	1810054D07Rik	RIKEN cDNA 1810054D07 gene (1810054D07Rik)	1.20855	0.273279	5.77151	2.37573	0.0461381	0.112988	-4.644	4.4379
1452219_at	224807;100047592	Tmem63b;	transmembrane protein 63b (Tmem63b);similar to transmembrane protein 63b	1.20809	0.272733	7.8039	2.67789	0.0290884	0.0823626	-4.18014	5.10341
1456693_at				1.20803	0.272656	6.58775	3.05784	0.0164386	0.0561258	-3.59591	5.92677
1428542_at	69860	Eif1ad	eukaryotic translation initiation factor 1A domain containing (Eif1ad)	1.20796	0.272578	7.27107	3.09786	0.0154925	0.0538284	-3.53471	6.01229
1435986_x_at	66052	Sdhc	succinate dehydrogenase complex, subunit C, integral membrane protein (Sdhc)	1.20785	0.272443	10.6077	2.83074	0.0230846	0.0705542	-3.94467	5.43693
1420275_at				1.20784	0.272433	7.25393	2.51021	0.037555	0.0980358	-4.43812	4.73485
1458082_at				1.20782	0.272402	6.64521	2.08947	0.0715573	0.154248	-5.07581	3.80476
1444764_at				1.20774	0.272306	5.45671	2.26401	0.0547602	0.127338	-4.81383	4.19073
1452623_at	268670	Zfp759	zinc finger protein 759 (Zfp759)	1.2077	0.272266	5.76452	3.16117	0.0141111	0.0507836	-3.43811	6.14703
1416668_at	66736	Ttc35	tetratricopeptide repeat domain 35 (Ttc35)	1.2077	0.27226	10.3008	3.22048	0.0129345	0.0479901	-3.34788	6.27264
1448781_at	17936	Nab1	Ngfi-A binding protein 1 (Nab1)	1.20769	0.272244	6.44612	2.66401	0.0297081	0.0835282	-4.20152	5.073
1447970_at				1.20756	0.272091	6.29238	2.86332	0.0219805	0.068283	-3.89453	5.50763
1454850_at	108995	Tbc1d10c	TBC1 domain family, member 10c (Tbc1d10c)	1.20753	0.272063	6.21646	2.6236	0.031591	0.0872752	-4.26376	4.98434
1459839_x_at	74007	Btbd11	BTB (POZ) domain containing 11 (Btbd11)	1.20748	0.271998	5.57992	2.72096	0.027249	0.0787309	-4.11378	5.19765
1451203_at	17189	Mb	myoglobin (Mb)	1.20744	0.271947	13.1088	3.1497	0.0143515	0.0513021	-3.4556	6.12265
1425508_s_at	76688	Arfrp1	ADP-ribosylation factor related protein 1 (Arfrp1)	1.20727	0.271749	7.66533	2.96756	0.0188024	0.0614608	-3.73429	5.73294
1436972_at	229714;100043654	Gpr61;;	G protein-coupled receptor 61 (Gpr61);hypothetical protein LOC100047381;hypothetical protein LOC100043654	1.20707	0.271506	8.09353	3.323	0.0111387	0.0437806	-3.1926	6.48828
1427591_at				1.20703	0.271463	7.50897	2.26766	0.0544537	0.126783	-4.80829	4.19883
1455064_at	76877	Rab36	RAB36, member RAS oncogene family (Rab36)	1.20689	0.271292	7.25892	2.44522	0.0414792	0.104903	-4.53776	4.59147
1434610_at	18810	Plec1	plectin 1 (Plec1)	1.20685	0.271252	10.2586	3.0613	0.0163544	0.0559711	-3.59061	5.93418
1438018_at				1.20663	0.270989	7.56644	1.8951	0.0962521	0.191045	-5.36067	3.37704
1446818_at				1.20663	0.270983	5.95133	1.86609	0.100582	0.196987	-5.40238	3.31355
1426118_a_at	53333	Tomm40	translocase of outer mitochondrial membrane 40 homolog (yeast) (Tomm40)	1.20655	0.270886	7.7898	3.00099	0.0178881	0.0593613	-3.683	5.80486
1460548_a_at	57837	Eral1	Era (G-protein)-like 1 (E. coli) (Eral1)	1.20648	0.270802	8.14544	2.24188	0.0566505	0.13031	-4.84729	4.14177
1417426_at	19073	Srgn	serglycin (Srgn)	1.20642	0.270737	8.76303	3.02419	0.017281	0.0579968	-3.64744	5.85467
1450660_at	19286	Pts	6-pyruvoyl-tetrahydropterin synthase (Pts)	1.20621	0.270482	9.14272	2.28646	0.0529062	0.124138	-4.77981	4.24042
1450048_a_at	269951	Idh2	isocitrate dehydrogenase 2 (NADP+), mitochondrial (Idh2)	1.20615	0.270415	10.2515	1.93418	0.0907015	0.182623	-5.30411	3.46273
1440260_at				1.20591	0.270118	5.96173	1.76522	0.117131	0.2199	-5.5455	3.09381
1433711_s_at	140742;100047324	Sesn1;	sestrin 1 (Sesn1);similar to Sesn1 protein	1.20585	0.270051	7.91984	2.70215	0.0280373	0.0804034	-4.14277	5.15651
1434491_a_at	12864	Cox6c	cytochrome c oxidase, subunit VIc (Cox6c)	1.20574	0.269914	11.499	3.24948	0.0123974	0.0466816	-3.30387	6.33382
1441687_at				1.20539	0.269502	6.51806	2.42095	0.0430499	0.107809	-4.57492	4.53785
1446126_at				1.20538	0.269488	5.54224	2.13914	0.0663159	0.145983	-5.00175	3.9145
1441650_at	76117	Arhgap15	Rho GTPase activating protein 15 (Arhgap15)	1.20536	0.269463	5.31244	3.24731	0.0124368	0.0467993	-3.30717	6.32924
1448420_a_at	30843	Fbxl12	F-box and leucine-rich repeat protein 12 (Fbxl12)	1.20531	0.269405	6.39664	2.55715	0.0349571	0.0933504	-4.36598	4.83827
1418242_at	14084	Faf1	Fas-associated factor 1 (Faf1)	1.20526	0.269345	9.51259	2.69048	0.0285377	0.081311	-4.16074	5.13099
1456005_a_at	12125	Bcl2l11	BCL2-like 11 (apoptosis facilitator) (Bcl2l11)	1.20504	0.269081	7.3761	2.53955	0.035909	0.0950783	-4.39304	4.79951
1418384_at	68117	Apool	apolipoprotein O-like (Apool)	1.20494	0.268962	8.51187	2.62198	0.0316689	0.0874128	-4.26625	4.98079
1417147_at	56279	B230317C12Rik	RIKEN cDNA B230317C12 gene (B230317C12Rik)	1.20476	0.26874	5.5421	3.10724	0.0152793	0.0533948	-3.52039	6.03228
1456671_at				1.20472	0.268703	5.33682	2.90521	0.0206408	0.0656582	-3.83009	5.59836
1428526_at	78304	Lsmd1	LSM domain containing 1 (Lsmd1)	1.20472	0.268693	9.43592	2.63573	0.031013	0.086136	-4.24507	5.01098
1428087_at	74006	Dnm1l	dynamin 1-like (Dnm1l)	1.20459	0.268543	9.25059	3.25928	0.0122213	0.0463141	-3.28901	6.35446
1424393_s_at	76187	Adhfe1	alcohol dehydrogenase, iron containing, 1 (Adhfe1)	1.20438	0.268289	8.32591	1.61179	0.147286	0.259533	-5.75659	2.76331
1418372_at	11564	Adsl	adenylosuccinate lyase (Adsl)	1.20436	0.268268	9.21958	1.64848	0.139482	0.249778	-5.70692	2.84185
1426636_a_at	11798	Xiap	X-linked inhibitor of apoptosis (Xiap)	1.20434	0.268241	5.41486	1.88265	0.0980883	0.193518	-5.3786	3.34978
1439412_at				1.2041	0.267958	5.96007	2.43048	0.0424263	0.106604	-4.56034	4.5589
1431671_at	74892	4930447A16Rik	RIKEN cDNA 4930447A16 gene (4930447A16Rik)	1.20373	0.26751	6.03207	2.98953	0.0181961	0.0600771	-3.70058	5.78022
1438209_at				1.20372	0.267499	7.27773	3.11494	0.0151063	0.0529582	-3.50862	6.04871
1452172_at	75619	Fastkd2	FAST kinase domains 2 (Fastkd2)	1.20351	0.267244	7.82159	2.88216	0.0213669	0.067034	-3.86554	5.54848
1450818_a_at	66416	Ndufa7	NADH dehydrogenase (ubiquinone) 1 alpha subcomplex, 7 (B14.5a) (Ndufa7)	1.20323	0.266914	11.2287	3.09625	0.0155295	0.0539168	-3.53717	6.00885
1455895_x_at				1.20318	0.266858	6.98366	2.94127	0.0195557	0.0632495	-3.77467	5.67626
1423985_at	14707	Gng5	guanine nucleotide binding protein (G protein), gamma 5 (Gng5)	1.20317	0.266841	12.1197	3.15277	0.0142866	0.0511579	-3.45091	6.12919
1435016_at	70827	Trak2	trafficking protein, kinesin binding 2 (Trak2)	1.20317	0.266836	9.19706	2.47795	0.0394534	0.10152	-4.48761	4.66371
1455750_at	241694	A230067G21Rik	RIKEN cDNA A230067G21 gene (A230067G21Rik)	1.20315	0.266816	6.06991	2.10814	0.0695414	0.151209	-5.04803	3.84598
1442293_at				1.20314	0.266801	5.70593	2.92924	0.0199109	0.0640332	-3.79315	5.6503
1430397_at				1.20297	0.266595	6.17566	2.43241	0.0423008	0.10636	-4.55738	4.56317
1457294_at				1.20287	0.266483	5.72635	2.6863	0.0287193	0.0816804	-4.16718	5.12184
1427158_at	59054	Mrps30	mitochondrial ribosomal protein S30 (Mrps30)	1.20281	0.266405	8.20417	2.85704	0.0221888	0.0686663	-3.90419	5.49403
1418979_at	105387	Akr1c14	aldo-keto reductase family 1, member C14 (Akr1c14)	1.20279	0.266387	4.95203	3.19855	0.0133571	0.048963	-3.38122	6.22625
1435682_at	102436	Lars2	leucyl-tRNA synthetase, mitochondrial (Lars2)	1.20276	0.266348	8.54372	2.9184	0.0202367	0.0647545	-3.80981	5.62688
1455614_at	641376	Tomm40l	translocase of outer mitochondrial membrane 40 homolog-like (yeast) (Tomm40l)	1.20265	0.266213	7.74323	3.0071	0.017726	0.0590351	-3.67363	5.81799
1443907_at	240028	Lnpep	leucyl/cystinyl aminopeptidase (Lnpep)	1.20263	0.266187	5.58385	2.56666	0.034454	0.0923627	-4.35137	4.85918
1422525_at				1.20247	0.265999	12.0702	3.15625	0.0142137	0.0509939	-3.44561	6.13657
1448517_at	56322	Timm22	translocase of inner mitochondrial membrane 22 homolog (yeast) (Timm22)	1.20235	0.26586	8.46192	2.80697	0.0239267	0.0722316	-3.98128	5.38524
1428535_at	240185	9430020K01Rik	RIKEN cDNA 9430020K01 gene (9430020K01Rik)	1.20189	0.265301	8.31955	2.37524	0.0461728	0.113029	-4.64475	4.43681
1417834_at	24071	Synj2bp	synaptojanin 2 binding protein (Synj2bp)	1.20188	0.265293	9.23127	3.15021	0.0143406	0.0512728	-3.45481	6.12375
1428289_at	16601;70273	Klf9;2310051E17Rik	Kruppel-like factor 9 (Klf9);RIKEN cDNA 2310051E17 gene (2310051E17Rik)	1.20186	0.265272	10.3075	1.34761	0.216225	0.343066	-6.09639	2.2094
1438557_x_at	13437	Dnpep	aspartyl aminopeptidase (Dnpep)	1.20179	0.265181	9.22607	2.75092	0.0260406	0.0762757	-4.06762	5.26309
1456259_at	674888		similar to integrator complex subunit 10	1.20178	0.265171	5.44613	3.00532	0.0177731	0.0591395	-3.67637	5.81416
1455820_x_at	20778	Scarb1	scavenger receptor class B, member 1 (Scarb1)	1.20177	0.265155	6.87678	1.48443	0.177579	0.297054	-5.92458	2.49347
1437058_at	230971	Megf6	multiple EGF-like-domains 6 (Megf6)	1.20176	0.265153	6.45142	2.90024	0.0207952	0.0658584	-3.83773	5.58761
1417744_a_at	64143	Ralb	v-ral simian leukemia viral oncogene homolog B (ras related) (Ralb)	1.20157	0.264917	7.13277	2.84555	0.0225758	0.0695099	-3.92188	5.46908
1445568_at				1.20152	0.264859	7.34504	2.78293	0.0248106	0.0738891	-4.01831	5.3329
1416737_at	14936	Gys1	glycogen synthase 1, muscle (Gys1)	1.20141	0.264729	10.725	2.60419	0.0325384	0.0890122	-4.29363	4.94171
1434248_at	18755	Prkch	protein kinase C, eta (Prkch)	1.2014	0.264719	7.15848	2.90131	0.0207617	0.0658207	-3.83608	5.58993
1418746_at	56695	Pnkd	paroxysmal nonkinesiogenic dyskinesia (Pnkd)	1.2013	0.264591	7.10764	3.15789	0.0141795	0.0509596	-3.44312	6.14005
1418244_at	67877	Nat5	N-acetyltransferase 5 (ARD1 homolog, S. cerevisiae) (Nat5)	1.20126	0.264547	9.07173	3.23276	0.0127042	0.0475379	-3.32924	6.29855
1420277_at				1.20071	0.263885	6.07383	2.42148	0.043015	0.107765	-4.57411	4.53902
1426592_a_at	71999;638117	Fbxo22;	F-box protein 22 (Fbxo22);similar to F-box only protein 22	1.20056	0.263711	7.32486	2.9622	0.0189534	0.0617926	-3.74252	5.7214
1452698_at	66399	Tsfm	Ts translation elongation factor, mitochondrial (Tsfm)	1.20044	0.263559	8.01568	2.73596	0.0266369	0.0774406	-4.09067	5.23043
1419392_at	26875;100044163	Pclo;	piccolo (presynaptic cytomatrix protein) (Pclo);hypothetical protein LOC100044163	1.20043	0.263545	5.41861	1.5106	0.170928	0.289158	-5.89065	2.54854
1452580_a_at	353242	Mrpl21	mitochondrial ribosomal protein L21 (Mrpl21)	1.2003	0.263389	8.41241	2.29015	0.0526078	0.123833	-4.77422	4.24858
1433743_at	13134	Dach1	dachshund 1 (Drosophila) (Dach1)	1.20021	0.263281	7.36338	2.30938	0.0510784	0.121453	-4.74502	4.29114
1420534_at	60596	Gucy1a3	guanylate cyclase 1, soluble, alpha 3 (Gucy1a3)	1.20003	0.263067	5.99379	1.59612	0.15074	0.264077	-5.77764	2.72987
1437498_at				1.19996	0.262983	7.21698	2.30935	0.0510806	0.121453	-4.74506	4.29108
1460635_at	66587	Fastk	Fas-activated serine/threonine kinase (Fastk)	1.19992	0.262941	8.75043	2.85114	0.0223867	0.0690754	-3.91327	5.48122
1454161_s_at	58520	0610007P14Rik	RIKEN cDNA 0610007P14 gene (0610007P14Rik)	1.19961	0.262568	7.84682	2.47143	0.0398485	0.102122	-4.4976	4.64933
1416595_at	64655	Mrps22	mitochondrial ribosomal protein S22 (Mrps22)	1.19942	0.26234	8.4177	3.08127	0.0158775	0.0547292	-3.56006	5.97687
1424545_at	214489	BC003965	cDNA sequence BC003965 (BC003965)	1.19917	0.262039	8.76347	2.76023	0.0256766	0.0755879	-4.05328	5.2834
1434325_x_at	19085	Prkar1b	protein kinase, cAMP dependent regulatory, type I beta (Prkar1b)	1.19912	0.261975	5.56893	1.75178	0.119521	0.223157	-5.56433	3.06466
1423244_at	433247	Cyp2c68	cytochrome P450, family 2, subfamily c, polypeptide 68 (Cyp2c68)	1.19909	0.261942	6.12395	2.5597	0.0348216	0.0931079	-4.36207	4.84388
1438917_x_at	18226	Nup62	nucleoporin 62 (Nup62)	1.19902	0.26186	7.96363	2.58255	0.0336292	0.0909067	-4.32693	4.89414
1452678_a_at	70266	Ccbl1	cysteine conjugate-beta lyase 1 (Ccbl1)	1.19902	0.261854	6.64718	2.77241	0.025208	0.0747612	-4.03451	5.30997
1423701_at	71743	Coasy	Coenzyme A synthase (Coasy)	1.19872	0.2615	8.37901	1.95419	0.0879792	0.178658	-5.27499	3.50669
1430470_at				1.19868	0.261445	5.74095	2.11968	0.0683225	0.149339	-5.03082	3.87149
1423713_at	74610	Abcb8	ATP-binding cassette, sub-family B (MDR/TAP), member 8 (Abcb8)	1.19864	0.261397	6.9711	2.72678	0.0270098	0.0782617	-4.10482	5.21037
1420845_at	118451	Mrps2	mitochondrial ribosomal protein S2 (Mrps2)	1.19852	0.261256	7.02486	1.94743	0.0888908	0.179984	-5.28485	3.49182
1455929_x_at	51792	Ppp2r1a	protein phosphatase 2 (formerly 2A), regulatory subunit A (PR 65), alpha isoform (Ppp2r1a)	1.19837	0.261076	10.0855	3.04495	0.0167561	0.0568721	-3.61564	5.89917
1445543_at				1.19836	0.26106	6.19855	2.78899	0.0245847	0.0734599	-4.00898	5.34609
1447915_x_at	407831	Tmem204	transmembrane protein 204 (Tmem204)	1.19832	0.261019	6.74319	3.13957	0.0145672	0.0518323	-3.47103	6.10113
1423940_at	68090	Yif1a	Yip1 interacting factor homolog A (S. cerevisiae) (Yif1a)	1.19829	0.260973	8.50503	3.01153	0.0176094	0.0587634	-3.66683	5.82751
1447800_x_at	21452	Tcn2	transcobalamin 2 (Tcn2)	1.19828	0.260963	8.33995	2.83805	0.0228321	0.0700686	-3.93343	5.45279
1415792_at	24105	Rbck1	RanBP-type and C3HC4-type zinc finger containing 1 (Rbck1)	1.19825	0.260927	7.5981	2.95137	0.0192628	0.0625787	-3.75916	5.69804
1424116_x_at	19060	Ppp5c	protein phosphatase 5, catalytic subunit (Ppp5c)	1.19824	0.260912	9.14772	3.21786	0.0129843	0.048086	-3.35187	6.26709
1415882_at	66092	Ghitm	growth hormone inducible transmembrane protein (Ghitm)	1.19821	0.260879	11.171	2.19778	0.060615	0.136971	-4.91379	4.04418
1436964_at				1.19819	0.260855	5.14872	1.4405	0.189261	0.31125	-5.98079	2.40155
1416093_a_at	66448	Mrpl20	mitochondrial ribosomal protein L20 (Mrpl20)	1.19818	0.260846	9.00251	2.48873	0.0388084	0.100326	-4.47108	4.68749
1438027_at				1.19806	0.260706	6.84877	2.50315	0.0379623	0.0987136	-4.44895	4.71929
1443392_at				1.19792	0.260531	5.90718	2.0414	0.0770173	0.16228	-5.14704	3.69867
1449940_a_at	13667	Eif2b4	eukaryotic translation initiation factor 2B, subunit 4 delta (Eif2b4)	1.1979	0.260506	9.05455	2.97925	0.0184771	0.0606411	-3.71635	5.75812
1427897_s_at	71954	Suds3	suppressor of defective silencing 3 homolog (S. cerevisiae) (Suds3)	1.19763	0.260178	8.22946	2.89242	0.0210403	0.0664076	-3.84975	5.5707
1415895_at	20646;84704	Snrpn;Snurf	small nuclear ribonucleoprotein N (Snrpn);SNRPN upstream reading frame (Snurf)	1.19757	0.260116	9.72128	2.67017	0.0294313	0.0829867	-4.19203	5.0865
1416938_at	66121	Chchd1	coiled-coil-helix-coiled-coil-helix domain containing 1 (Chchd1)	1.19748	0.260005	10.4615	3.21674	0.0130055	0.0481311	-3.35356	6.26473
1424577_at	229524	Msto1	misato homolog 1 (Drosophila) (Msto1)	1.1974	0.25991	6.16159	2.67681	0.029136	0.0824397	-4.1818	5.10105
1448028_at				1.19739	0.259897	6.28476	2.27795	0.0536017	0.12528	-4.79272	4.22158
1416009_at	56434	Tspan3	tetraspanin 3 (Tspan3)	1.19723	0.259699	10.3964	3.12896	0.0147971	0.0522476	-3.48723	6.07854
1447531_x_at				1.19717	0.259629	6.15845	2.90717	0.0205803	0.0655825	-3.82708	5.60259
1458292_at				1.19685	0.259239	6.27161	2.24427	0.0564435	0.130055	-4.84368	4.14705
1417740_at	67072	Cdc37l1	cell division cycle 37 homolog (S. cerevisiae)-like 1 (Cdc37l1)	1.19667	0.259023	7.61068	3.16706	0.0139895	0.0505484	-3.42915	6.15952
1432547_at				1.19663	0.258981	5.15385	3.16831	0.0139637	0.0504651	-3.42724	6.16217
1452701_x_at	666586		ubiquitin A-52 residue ribosomal protein fusion product 1-like (RP23-24J10.5)	1.19662	0.258961	12.0839	2.74602	0.0262344	0.0765679	-4.07517	5.2524
1444902_at				1.19627	0.258549	6.73236	3.01692	0.0174689	0.0584387	-3.65858	5.83907
1415800_at	14609	Gja1	gap junction protein, alpha 1 (Gja1)	1.19626	0.258535	8.04064	2.18979	0.0613624	0.138224	-4.92581	4.0265
1417566_at	67469	Abhd5	abhydrolase domain containing 5 (Abhd5)	1.19623	0.258497	7.4476	2.63581	0.0310092	0.086136	-4.24494	5.01116
1439518_at	105450	Mmrn2	multimerin 2 (Mmrn2)	1.19591	0.258111	6.83104	2.54411	0.0356597	0.0946275	-4.38603	4.80956
1452163_at	23871	Ets1	E26 avian leukemia oncogene 1, 5' domain (Ets1)	1.19586	0.258048	7.5712	2.04189	0.0769599	0.162206	-5.14632	3.69975
1427873_at				1.19577	0.257941	6.1211	1.39748	0.201359	0.325573	-6.0349	2.31216
1416315_at	105501	Abhd4	abhydrolase domain containing 4 (Abhd4)	1.19574	0.257898	8.07064	2.38774	0.0452964	0.11154	-4.62566	4.46446
1447585_s_at	121022	Mrps6	mitochondrial ribosomal protein S6 (Mrps6)	1.19571	0.257864	8.516	2.90884	0.0205287	0.0654688	-3.82451	5.60621
1430992_s_at	67006	Cisd2	CDGSH iron sulfur domain 2 (Cisd2)	1.19548	0.257594	7.015	2.52958	0.0364597	0.0960474	-4.40836	4.77755
1443369_at				1.19546	0.257571	5.66011	2.04619	0.0764556	0.161369	-5.13996	3.70923
1460689_at	28075	D15Wsu75e	DNA segment, Chr 15, Wayne State University 75, expressed (D15Wsu75e)	1.19545	0.257552	6.98366	3.06221	0.0163323	0.0559158	-3.58922	5.93613
1443535_at				1.19541	0.257501	5.5589	2.65819	0.0299721	0.0840557	-4.21049	5.06024
1429515_at	224826	Ubr2	ubiquitin protein ligase E3 component n-recognin 2 (Ubr2)	1.19533	0.257413	8.68924	1.57091	0.156454	0.271245	-5.81129	2.67619
1431744_a_at	98366;100046746	Smap1;	stromal membrane-associated protein 1 (Smap1);similar to SMAP1	1.19527	0.257333	6.04814	2.72595	0.0270439	0.0782955	-4.1061	5.20855
1457566_at	210503;100044270	Zfp677;	zinc finger protein 677 (Zfp677);hypothetical protein LOC100044270	1.19525	0.257318	6.32669	2.50168	0.0380477	0.0989063	-4.45121	4.71605
1435495_at	11539	Adora1	adenosine A1 receptor (Adora1)	1.19488	0.25687	5.93706	2.29761	0.0520092	0.122894	-4.76289	4.26509
1415768_a_at	67615	Ube2r2	ubiquitin-conjugating enzyme E2R 2 (Ube2r2)	1.19488	0.25687	9.85895	2.7862	0.0246883	0.0737104	-4.01326	5.34003
1438529_at				1.19471	0.256658	5.93379	3.06364	0.0162977	0.055828	-3.58703	5.93919
1438972_x_at				1.1947	0.256645	7.75479	1.54023	0.163671	0.280252	-5.85186	2.61113
1423141_at	16889	Lipa	lysosomal acid lipase A (Lipa)	1.1946	0.256525	6.6337	2.60673	0.0324126	0.0887978	-4.28972	4.9473
1437172_x_at				1.19457	0.25649	11.2792	2.68788	0.0286508	0.0815477	-4.16475	5.12528
1456112_at	108989;100043998	Tpr;	translocated promoter region (Tpr);similar to nuclear pore complex-associated intranuclear coiled-coil protein TPR	1.19454	0.256459	7.06173	1.15218	0.283883	0.419368	-6.32339	1.81663
1435923_at	211488	Ado	2-aminoethanethiol (cysteamine) dioxygenase (Ado)	1.19438	0.256263	8.38934	2.83504	0.0229358	0.0702485	-3.93806	5.44626
1419617_at	84036	Kcnn1	potassium intermediate/small conductance calcium-activated channel, subfamily N, member 1 (Kcnn1)	1.19433	0.256207	6.37961	2.55463	0.035092	0.0935898	-4.36986	4.83271
1433792_at				1.19433	0.256203	5.7929	2.12664	0.0675978	0.148084	-5.02043	3.88688
1435293_at	11496	Adam22	a disintegrin and metallopeptidase domain 22 (Adam22)	1.19423	0.256086	7.49944	2.53858	0.0359621	0.0951646	-4.39453	4.79738
1448811_at	27398	Mrpl2	mitochondrial ribosomal protein L2 (Mrpl2)	1.19419	0.256038	9.8236	2.95113	0.0192697	0.0625787	-3.75953	5.69752
1430989_a_at	66602	1700020I14Rik	RIKEN cDNA 1700020I14 gene (1700020I14Rik)	1.19401	0.255815	7.48509	1.419	0.195224	0.318266	-6.00795	2.3568
1425507_at	76688	Arfrp1	ADP-ribosylation factor related protein 1 (Arfrp1)	1.194	0.255809	8.36402	3.04433	0.0167714	0.0568806	-3.61658	5.89785
1451859_at	16700	Krtap6-1	keratin associated protein 6-1 (Krtap6-1)	1.19368	0.255418	5.56034	1.04023	0.329902	0.468531	-6.44218	1.59989
1435075_at				1.19358	0.255299	6.62078	2.47672	0.0395275	0.10164	-4.48949	4.661
1428558_at	72085	Osgepl1	O-sialoglycoprotein endopeptidase-like 1 (Osgepl1)	1.19337	0.255043	8.44705	2.58007	0.0337567	0.09114	-4.33075	4.88868
1417630_at	17346	Mknk1	MAP kinase-interacting serine/threonine kinase 1 (Mknk1)	1.19329	0.254941	8.51588	2.58647	0.0334287	0.0905659	-4.32089	4.90277
1455456_a_at	66525	Timm50	translocase of inner mitochondrial membrane 50 homolog (yeast) (Timm50)	1.19323	0.254872	7.27697	1.96384	0.0866959	0.176686	-5.26093	3.52789
1422909_at				1.19308	0.25469	5.44126	2.2943	0.0522736	0.123287	-4.76791	4.25777
1428298_at	66938	1700029G01Rik	RIKEN cDNA 1700029G01 gene (1700029G01Rik)	1.19305	0.254659	6.57844	2.26727	0.0544864	0.126844	-4.80888	4.19796
1452826_s_at	72194	Fbxl20	F-box and leucine-rich repeat protein 20 (Fbxl20)	1.19304	0.254643	6.01754	2.76939	0.0253235	0.0750444	-4.03917	5.30338
1422998_a_at	69367	Glrx2	glutaredoxin 2 (thioltransferase) (Glrx2)	1.19302	0.254623	8.63757	2.79977	0.024188	0.0726687	-3.99237	5.36957
1438104_at				1.19302	0.25462	6.1954	1.86127	0.101319	0.198014	-5.40928	3.30303
1420438_at	18406	Orm2	orosomucoid 2 (Orm2)	1.19302	0.254619	5.34108	2.62039	0.0317454	0.0875467	-4.26869	4.97731
1422904_at	55990	Fmo2	flavin containing monooxygenase 2 (Fmo2)	1.19293	0.254504	6.99366	2.33112	0.0494041	0.118716	-4.71198	4.33922
1417289_at	83436	Plekha2	pleckstrin homology domain-containing, family A (phosphoinositide binding specific) member 2 (Plekha2)	1.19247	0.253949	6.70861	2.58478	0.0335151	0.090716	-4.3235	4.89905
1430677_at				1.19245	0.253923	6.33688	2.71528	0.0274845	0.0792612	-4.12254	5.18524
1435402_at	235283	Gramd1b	GRAM domain containing 1B (Gramd1b)	1.19234	0.253802	6.61984	2.17297	0.0629654	0.140772	-4.95108	3.9893
1437861_s_at				1.19228	0.253723	6.88966	2.40447	0.0441505	0.109744	-4.60012	4.50143
1435120_at				1.19226	0.253694	7.70018	2.41335	0.043554	0.108766	-4.58654	4.52105
1455777_x_at	15488	Hsd17b4	hydroxysteroid (17-beta) dehydrogenase 4 (Hsd17b4)	1.19215	0.25357	8.42006	2.33339	0.0492318	0.118463	-4.70851	4.34426
1440867_at	24066	Spry4	sprouty homolog 4 (Drosophila) (Spry4)	1.19208	0.253485	6.35107	2.44141	0.0417218	0.105314	-4.5436	4.58305
1434106_at	77781	Epm2aip1	EPM2A (laforin) interacting protein 1 (Epm2aip1)	1.19173	0.253053	8.2452	1.13652	0.28999	0.42594	-6.34054	1.78592
1427052_at	100705;100047358	Acacb;	acetyl-Coenzyme A carboxylase beta (Acacb);similar to acetyl-Coenzyme A carboxylase beta	1.19163	0.252938	9.76449	2.64976	0.0303586	0.0848852	-4.22347	5.04175
1421205_at	11920	Atm	ataxia telangiectasia mutated homolog (human) (Atm)	1.19161	0.252917	6.14011	2.61301	0.0321043	0.0882115	-4.28006	4.96109
1442778_at				1.19158	0.252877	5.44741	1.65454	0.138231	0.248012	-5.69867	2.85485
1442252_at				1.19155	0.252837	5.78903	1.42326	0.19403	0.316907	-6.00259	2.36565
1428955_x_at	65962	Slc9a3r2	solute carrier family 9 (sodium/hydrogen exchanger), member 3 regulator 2 (Slc9a3r2)	1.19149	0.252765	7.44233	1.93811	0.0901608	0.181866	-5.29841	3.47136
1438271_at				1.19146	0.252728	6.26409	1.38193	0.205895	0.330936	-6.05422	2.28002
1434125_at	105372	Utp15	UTP15, U3 small nucleolar ribonucleoprotein, homolog (yeast) (Utp15)	1.19145	0.252724	9.92582	2.60803	0.0323487	0.0886616	-4.28772	4.95015
1440723_at				1.1914	0.252655	5.35447	1.70652	0.127914	0.234172	-5.62728	2.96675
1428441_at	67006	Cisd2	CDGSH iron sulfur domain 2 (Cisd2)	1.19136	0.252608	8.74482	2.8346	0.0229508	0.070283	-3.93873	5.44531
1455411_at				1.19129	0.252523	7.00635	3.00985	0.0176535	0.0588776	-3.66941	5.8239
1438528_at				1.19125	0.252474	5.31901	2.74985	0.0260827	0.0762977	-4.06927	5.26076
1453285_at	67020	Tmem88	transmembrane protein 88 (Tmem88)	1.19118	0.252394	8.9418	2.75206	0.0259955	0.0761915	-4.06586	5.26559
1457033_at	665913	Zscan4-ps2	zinc finger and SCAN domain containing 4, pseudogene 2 (Zscan4-ps2)	1.19118	0.252392	5.8697	2.06197	0.0746326	0.158793	-5.11661	3.74405
1418996_a_at	67636	Lyrm5	LYR motif containing 5 (Lyrm5)	1.19117	0.252382	9.30078	2.93788	0.0196551	0.0634393	-3.77987	5.66895
1457333_at				1.19099	0.252165	6.77877	2.69825	0.0282035	0.0806423	-4.14877	5.14798
1422622_at	18127	Nos3	nitric oxide synthase 3, endothelial cell (Nos3)	1.19084	0.251976	7.58112	2.28732	0.0528368	0.124047	-4.77851	4.24231
1451066_at	77582	Mboat7	membrane bound O-acyltransferase domain containing 7 (Mboat7)	1.19079	0.25192	7.39838	2.39241	0.0449736	0.110949	-4.61853	4.47478
1418642_at	16822	Lcp2	lymphocyte cytosolic protein 2 (Lcp2)	1.19063	0.251725	6.78516	1.69045	0.131025	0.238281	-5.64946	2.93209
1460066_at				1.19055	0.251631	5.25213	1.7437	0.120981	0.225022	-5.57562	3.04715
1419045_at	66972; phosphate carrier), member 23 (Slc25a23)	Slc25a23	solute carrier family 25 (mitochondrial carrier; phosphate carrier), member 23 (Slc25a23)	1.19049	0.251554	6.80132	2.66709	0.0295695	0.0832842	-4.19678	5.07974
[truncated: 16,674 more rows]
