# Supplementary material for: Skeletal muscle PGC-1α1 reroutes kynurenine metabolism to increase energy efficiency and fatigue-resistance
Source: Nat Commun. 2019 Jun 24;10:2767. doi: 10.1038/s41467-019-10712-0 (PMC6591322; doi:10.1038/s41467-019-10712-0)
Supplement: Supplementary file 3 — Supplementary Data 2 [file 41467_2019_10712_MOESM3_ESM.xlsx]

## Sheet: Sheet1
Supplementary Table 1. Primer Sequences
Gene	Forward	Reverse
Aldoa mouse	TGGCGAGACTACTACCCAAGG	GGGGCGAGGGAGTATGTTTC
Atp5f1 mouse	GCGCCGTGTCTGAAGAACG	AAGGCCCTTGTTGCCTGTAAT
Cact mouse	AATCATGACCCCTGGAGAACG	TCCAAGGTGCCACTGTACTTG
cGPDH mouse	ATGGCTGGCAAGAAAGTCTG	CGTGCTGAGTGTTGATGATCT
Cox4i1 mouse	TCGAGCACATGGGAGTGTTG	CCACATCAGGCAAGGGGTAG
Cox5a mouse	GCCGCTGTCTGTTCCATTC	GCATCAATGTCTGGCTTGTTGAA
Cox8b mouse	TGTGGGGATCTCAGCCATAGT	AGTGGGCTAAGACCCATCCTG
Cpt1b mouse	GCACACCAGGCAGTAGCTTT	CAGGAGTTGATTCCAGACAGGTA
Cpt2 mouse	CGTACCCACCATGCACTACC	CTGTCTTCCTGAACTGGCTGT
Cytc mouse	ACAAGAAGACTCAAATGTGTTTCAGTTT	TGCACTGTCAAGAATAGACAGTTGC
Echs1 mouse	AGCCTGTAGCTCACTGTTGTC	ATGTACTGAAAGTTAGCACCCG
Eno1 mouse	TGCGTCCACTGGCATCTAC	CAGAGCAGGCGCAATAGTTTTA
Esrra mouse	GAGCCTCTCTACATCAAGGCA	CGAGGAACCCTTTGGACTGT
Gapdh mouse	AGGTCGGTGTGAACGGATTTG	TGTAGACCATGTAGTTGAGGTCA
Gck mouse	TGAGCCGGATGCAGAAGGA	GCAACATCTTTACACTGGCCT
Got1 mouse	GCGCCTCCATCAGTCTTTG	ATTCATCTGTGCGGTACGCTC
Got2 mouse	CCGCGGATGGCCCTCCTGCACT	GCGGCCGCTTACTTGGTGACCTGGTGAATGG
Gpi mouse	TCAAGCTGCGCGAACTTTTTG	GGTTCTTGGAGTAGTCCACCAG
Hadha mouse	TGCATTTGCCGCAGCTTTAC	GTTGGCCCAGATTTCGTTCA
HK1 mouse	CGGAATGGGGAGCCTTTGG	GCCTTCCTTATCCGTTTCAATGG
HK2 mouse	CAAGCGTGGACTGCTCTTCC	TGTTGCAGGATGGCTCGGAC
KAT1 mouse	CGAAGGCTGGAAGGGATCG	GCGGTGAGAAGTCAGGGAA
KAT2 mouse	ATGAATTACTCACGGTTCCTCAC	AACATGCTCGGGTTTGGAGAT
KAT3 mouse	TTCAAAAACGCCAAACGAATCG	GATGACCAAAGCCTCTTGTGT
Ldha mouse	TGTCTCCAGCAAAGACTACTGT	GACTGTACTTGACAATGTTGGGA
Ldhb mouse	CATTGCGTCCGTTGCAGATG	GGAGGAACAAGCTCCCGTG
Mdh1 mouse	TTCTGGACGGTGTCCTGATG	TTTCACATTGGCTTTCAGTAGGT
Mdh2 mouse	TTGGGCAACCCCTTTCACTC	GCCTTTCACATTTGCTCTGGTC
Mef2 mouse	CAGGTGGTGGCAGTCTTGG	TGCTTATCCTTTGGGCATTCAA
mGPDH mouse	GAAGGGGACTATTCTTGTGGGT	GGATGTCAAATTCGGGTGTGT
Ndufa9 mouse	GTC CGC TTT CGG GTT GTT AGA	CCT CCT TTC CCG TGA GGT A
Ndufb11 mouse	CCTCCAGGGCTGTAATCGC	GGTTCTTCGCGTAGACGTTTTC
Ndufs8 mouse	AGTGGCGGCAACGTACAAG	TCGAAAGAGGTAACTTAGGGTCA
Nrf1 mouse	GACCCAAACTGAACACATGGC	GTGCTCAGTGTACGTGGCTA
Nrf2 mouse	TCTTGGAGTAAGTCGAGAAGTGT	GTTGAAACTGAGCAAAAAAGGC
Pdha1 mouse	AAGATGCTTGCCGCTGTATC	TCTAGCCGATGAAGGTCACA
Pfkm mouse	TGTGGTCCGAGTTGGTATCTT	GCACTTCCAATCACTGTGCC
Pgam2 mouse	TCTGGAGGCGTTCCTTTGAC	CTTGAGACTTTCACAGGTAGGC
PGC-1a mouse	GGA CAT GTG CAG CCA AGA CTC T	CAC TTC AAT CCA CCC AGA AAG CT
Pgk1 mouse	ATGTCGCTTTCCAACAAGCTG	GCTCCATTGTCCAAGCAGAAT
Pkm2 mouse	GCCGCCTGGACATTGACTC	CCATGAGAGAAATTCAGCCGAG
Ppara mouse	AGAGCCCCATCTGTCCTCTC	ACTGGTAGTCTGCAAAACCAAA
Slc25a11 mouse	GTACCTCCCCTAAGTCTGTCAA	CTGCATCCGGTTCTTCACCAG
Slc25a12 mouse	ATGGCGGTCAAGGTGCATAC	AGTCATGTAATGCTCCCCGTC
Slc2a4 mouse	GTGACTGGAACACTGGTCCTA	CCAGCCACGTTGCATTGTAG
Tpi1 mouse	CCAGGAAGTTCTTCGTTGGGG	CAAAGTCGATGTAAGCGGTGG
Aldoa human	ATGCCCTACCAATATCCAGCA	GCTCCCAGTGGACTCATCTG
Eno1 human	TCACAGGCTGTTGAGCACAT	GTGCCGTCCATCTCGATCAT
Gapdh human	GAGTCAACGGATTTGGTCGT	TTGATTTTGGAGGGATCTCG
Got1 human	TGCTTCTCGTCTTGCCCTTG	TTCGAAGTGCACCTGTTCCC
Got2 human	AAGAGGGACACCAATAGCAAAAA	GCAGAACGTAAGGCTTTCCAT
Gpi human	GTGACTTCCTCATCCCGGTC	CCTCCGTCGATTTTCCCCTC
HK1 human	GCTCTCCGATGAAACTCTCATAG	GGACCTTACGAATGTTGGCAA
HK2 human	TCACGGAGCTCAACCATGAC	GCTCCAAGCCCTTTCTCCAT
KAT1 human	CCAGTGGATGGTCTACGACG	CTCCCGTTCAAAGCTCTCG
KAT3 human	ATCCTTGTGACAGTAGGAGCA	GGGCTCATAGCAGTCATAGAAAG
Mdh1 human	TTTGGATCACAACCGAGCTAAAG	ACATCTGGATACTGAGTCGAGG
Mdh2 human	AGCCGCCTGACCCTCTAT	TCACAACCTTTCAGGCAGTCA
Pfkm human	GGCGGAGGAGAGCTAAGACTA	AATGGCTTTGCCAATCCCCA
Pgam2 human	TGCCCTTCTGGAACGAGGA	TGATCGCCTGGTCTGACATC
Pgk1 human	GCTGGACAAGCTGGACGTTA	TGGGACAGCAGCCTTAATCC
Pkm human	GCAGCGTGGAGGCTTCTTAT	TTCCGGGTCACAGCAATGAT
Slc25a11 human	TCAGCGGTCTTGTCACCAC	CAGCCCGTTCTTGTATTCCG
Slc25a12 human	GGGGGCCTTACCTTACAACC	GCAACTGAGCCCAGAGTGAA
Slc2a4 human	TGGGCGGCATGATTTCCTC	GCCAGGACATTGTTGACCAG
Tpi1 human	AGCTCATCGGCACTCTGAAC	CCGGGCGAAGTCGATATAGG
HPRT mouse	AGTCCCAGCGTCGTGATTAG	TTTCCAAATCCTCGGCATAATGA
HPRT human	GAAAAGGACCCCACGAAGTGT	AGTCAAGGGCATATCCTACAA
